# Supplementary material for: The noisy encoding of disparity model predicts perception of the McGurk effect in native Japanese speakers
Source: Front Neurosci. 2024 Jun 26;18:1421713. doi: 10.3389/fnins.2024.1421713 (PMC11233445; doi:10.3389/fnins.2024.1421713)
Supplement: Supplementary file 1 [file Data_Sheet_1.ZIP]

Archive with 4 entries (4 files):
- AnalysisCode.html
- __MACOSX/._AnalysisCode.html
- datafile.xlsx
- __MACOSX/._datafile.xlsx
