# Supplementary material for: The noisy encoding of disparity model predicts perception of the McGurk effect in native Japanese speakers
Source: Front Neurosci. 2024 Jun 26;18:1421713. doi: 10.3389/fnins.2024.1421713 (PMC11233445; doi:10.3389/fnins.2024.1421713)
Supplement: Supplementary file 1 [file Data_Sheet_1.ZIP › datafile.xlsx]

## Sheet: data
participant_ID	language	stimulus	n_syllables	stim_type	resp_all	resp_a	resp_v	resp_f	resp_o
5	jp	4.1_normalized.mp4	1	congruent	3	3	0	0	0
5	jp	4.2_normalized.mp4	1	congruent	3	3	0	0	0
5	jp	4.3_normalized.mp4	1	congruent	3	3	0	0	0
5	jp	4.4_normalized.mp4	1	congruent	3	3	0	0	0
5	jp	4.5_normalized.mp4	1	congruent	3	3	0	0	0
5	jp	5.1_normalized.mp4	1	congruent	3	3	0	0	0
5	jp	5.2_normalized.mp4	1	congruent	3	3	0	0	0
5	jp	5.3_normalized.mp4	1	congruent	3	3	0	0	0
5	jp	5.4_normalized.mp4	1	congruent	3	3	0	0	0
5	jp	5.5_normalized.mp4	1	congruent	3	3	0	0	0
5	jp	Lor_Bg_normalized.mp4	1	mcgurk	10	10	0	0	0
5	jp	MS1_F01_C4_normalized.mp4	1	congruent	3	3	0	0	0
5	jp	MS1_F01_C5_normalized.mp4	1	congruent	3	3	0	0	0
5	jp	MS1_F01_C6_normalized.mp4	1	congruent	3	3	0	0	0
5	jp	MS1_F02_C4_normalized.mp4	1	congruent	3	3	0	0	0
5	jp	MS1_F02_C5_normalized.mp4	1	congruent	3	3	0	0	0
5	jp	MS1_F02_C6_normalized.mp4	1	congruent	3	3	0	0	0
5	jp	MS1_F03_C4_normalized.mp4	1	congruent	3	3	0	0	0
5	jp	MS1_F03_C5_normalized.mp4	1	congruent	3	3	0	0	0
5	jp	MS1_F03_C6_normalized.mp4	1	congruent	3	3	0	0	0
5	jp	MS1_F04_C4_normalized.mp4	1	congruent	3	3	0	0	0
5	jp	MS1_F04_C5_normalized.mp4	1	congruent	3	3	0	0	0
5	jp	MS1_F04_C6_normalized.mp4	1	congruent	3	2	0	0	1
5	jp	MS1_F05_C4_normalized.mp4	1	congruent	3	3	0	0	0
5	jp	MS1_F05_C5_normalized.mp4	1	congruent	3	3	0	0	0
5	jp	MS1_F05_C6_normalized.mp4	1	congruent	3	3	0	0	0
5	jp	MS1_F06_C3_normalized.mp4	1	congruent	3	3	0	0	0
5	jp	MS1_F08_C3_normalized.mp4	1	congruent	3	0	0	0	3
5	jp	MS1_M03_C3_normalized.mp4	1	congruent	3	3	0	0	0
5	jp	MS1_M04_C3_normalized.mp4	1	congruent	3	2	0	0	1
5	jp	MS1_M05_C3_normalized.mp4	1	congruent	3	3	0	0	0
5	jp	Maaso_VgaAba_normalized.mp4	2	mcgurk	10	10	0	0	0
5	jp	Maaso_VkaApa_normalized.mp4	2	mcgurk	10	10	0	0	0
5	jp	McGurk2_new_normalized.mp4	1	mcgurk	10	10	0	0	0
5	jp	Mik_Bg_normalized.mp4	1	mcgurk	10	10	0	0	0
5	jp	Quinto_McGurk_normalized.mp4	1	mcgurk	10	10	0	0	0
5	jp	Ter_Bg_normalized.mp4	1	mcgurk	10	10	0	0	0
5	jp	bgd4_normalized.mp4	1	mcgurk	10	10	0	0	0
5	jp	dasmcgurk_std_new_normalized.mp4	1	mcgurk	10	10	0	0	0
5	jp	dkbeard_std_new_normalized.mp4	2	mcgurk	10	10	0	0	0
5	jp	kao_Bg_normalized.mp4	1	mcgurk	10	10	0	0	0
5	jp	mcgurk_kuhl_std_normalized.mp4	2	mcgurk	10	10	0	0	0
5	jp	mcgurk_medina_std_normalized.mp4	1	mcgurk	10	0	0	10	0
5	jp	pkt_normalized.mp4	1	mcgurk	10	1	0	9	0
5	jp	poeppel_pkt_normalized.mp4	1	mcgurk	10	1	0	9	0
15	jp	4.1_normalized.mp4	1	congruent	3	3	0	0	0
15	jp	4.2_normalized.mp4	1	congruent	3	3	0	0	0
15	jp	4.3_normalized.mp4	1	congruent	3	3	0	0	0
15	jp	4.4_normalized.mp4	1	congruent	3	3	0	0	0
15	jp	4.5_normalized.mp4	1	congruent	3	3	0	0	0
15	jp	5.1_normalized.mp4	1	congruent	3	3	0	0	0
15	jp	5.2_normalized.mp4	1	congruent	3	3	0	0	0
15	jp	5.3_normalized.mp4	1	congruent	3	3	0	0	0
15	jp	5.4_normalized.mp4	1	congruent	3	3	0	0	0
15	jp	5.5_normalized.mp4	1	congruent	3	3	0	0	0
15	jp	Lor_Bg_normalized.mp4	1	mcgurk	10	10	0	0	0
15	jp	MS1_F01_C4_normalized.mp4	1	congruent	3	3	0	0	0
15	jp	MS1_F01_C5_normalized.mp4	1	congruent	3	3	0	0	0
15	jp	MS1_F01_C6_normalized.mp4	1	congruent	3	3	0	0	0
15	jp	MS1_F02_C4_normalized.mp4	1	congruent	3	2	0	0	1
15	jp	MS1_F02_C5_normalized.mp4	1	congruent	3	3	0	0	0
15	jp	MS1_F02_C6_normalized.mp4	1	congruent	3	3	0	0	0
15	jp	MS1_F03_C4_normalized.mp4	1	congruent	3	3	0	0	0
15	jp	MS1_F03_C5_normalized.mp4	1	congruent	3	3	0	0	0
15	jp	MS1_F03_C6_normalized.mp4	1	congruent	3	2	0	0	1
15	jp	MS1_F04_C4_normalized.mp4	1	congruent	3	3	0	0	0
15	jp	MS1_F04_C5_normalized.mp4	1	congruent	3	3	0	0	0
15	jp	MS1_F04_C6_normalized.mp4	1	congruent	3	3	0	0	0
15	jp	MS1_F05_C4_normalized.mp4	1	congruent	3	3	0	0	0
15	jp	MS1_F05_C5_normalized.mp4	1	congruent	3	3	0	0	0
15	jp	MS1_F05_C6_normalized.mp4	1	congruent	3	3	0	0	0
15	jp	MS1_F06_C3_normalized.mp4	1	congruent	3	3	0	0	0
15	jp	MS1_F08_C3_normalized.mp4	1	congruent	3	3	0	0	0
15	jp	MS1_M03_C3_normalized.mp4	1	congruent	3	3	0	0	0
15	jp	MS1_M04_C3_normalized.mp4	1	congruent	3	3	0	0	0
15	jp	MS1_M05_C3_normalized.mp4	1	congruent	3	3	0	0	0
15	jp	Maaso_VgaAba_normalized.mp4	2	mcgurk	10	10	0	0	0
15	jp	Maaso_VkaApa_normalized.mp4	2	mcgurk	10	10	0	0	0
15	jp	McGurk2_new_normalized.mp4	1	mcgurk	10	10	0	0	0
15	jp	Mik_Bg_normalized.mp4	1	mcgurk	10	10	0	0	0
15	jp	Quinto_McGurk_normalized.mp4	1	mcgurk	10	10	0	0	0
15	jp	Ter_Bg_normalized.mp4	1	mcgurk	10	10	0	0	0
15	jp	bgd4_normalized.mp4	1	mcgurk	10	10	0	0	0
15	jp	dasmcgurk_std_new_normalized.mp4	1	mcgurk	10	10	0	0	0
15	jp	dkbeard_std_new_normalized.mp4	2	mcgurk	10	9	0	0	1
15	jp	kao_Bg_normalized.mp4	1	mcgurk	10	10	0	0	0
15	jp	mcgurk_kuhl_std_normalized.mp4	2	mcgurk	10	10	0	0	0
15	jp	mcgurk_medina_std_normalized.mp4	1	mcgurk	10	9	0	1	0
15	jp	pkt_normalized.mp4	1	mcgurk	10	10	0	0	0
15	jp	poeppel_pkt_normalized.mp4	1	mcgurk	10	9	0	1	0
22	jp	4.1_normalized.mp4	1	congruent	3	3	0	0	0
22	jp	4.2_normalized.mp4	1	congruent	3	3	0	0	0
22	jp	4.3_normalized.mp4	1	congruent	3	3	0	0	0
22	jp	4.4_normalized.mp4	1	congruent	3	3	0	0	0
22	jp	4.5_normalized.mp4	1	congruent	3	3	0	0	0
22	jp	5.1_normalized.mp4	1	congruent	3	3	0	0	0
22	jp	5.2_normalized.mp4	1	congruent	3	3	0	0	0
22	jp	5.3_normalized.mp4	1	congruent	3	3	0	0	0
22	jp	5.4_normalized.mp4	1	congruent	3	3	0	0	0
22	jp	5.5_normalized.mp4	1	congruent	3	3	0	0	0
22	jp	Lor_Bg_normalized.mp4	1	mcgurk	10	5	0	0	5
22	jp	MS1_F01_C4_normalized.mp4	1	congruent	3	3	0	0	0
22	jp	MS1_F01_C5_normalized.mp4	1	congruent	3	3	0	0	0
22	jp	MS1_F01_C6_normalized.mp4	1	congruent	3	3	0	0	0
22	jp	MS1_F02_C4_normalized.mp4	1	congruent	3	3	0	0	0
22	jp	MS1_F02_C5_normalized.mp4	1	congruent	3	0	0	0	3
22	jp	MS1_F02_C6_normalized.mp4	1	congruent	3	3	0	0	0
22	jp	MS1_F03_C4_normalized.mp4	1	congruent	3	3	0	0	0
22	jp	MS1_F03_C5_normalized.mp4	1	congruent	3	3	0	0	0
22	jp	MS1_F03_C6_normalized.mp4	1	congruent	3	1	0	0	2
22	jp	MS1_F04_C4_normalized.mp4	1	congruent	3	3	0	0	0
22	jp	MS1_F04_C5_normalized.mp4	1	congruent	3	3	0	0	0
22	jp	MS1_F04_C6_normalized.mp4	1	congruent	3	3	0	0	0
22	jp	MS1_F05_C4_normalized.mp4	1	congruent	3	3	0	0	0
22	jp	MS1_F05_C5_normalized.mp4	1	congruent	3	0	0	0	3
22	jp	MS1_F05_C6_normalized.mp4	1	congruent	3	3	0	0	0
22	jp	MS1_F06_C3_normalized.mp4	1	congruent	3	3	0	0	0
22	jp	MS1_F08_C3_normalized.mp4	1	congruent	3	3	0	0	0
22	jp	MS1_M03_C3_normalized.mp4	1	congruent	3	3	0	0	0
22	jp	MS1_M04_C3_normalized.mp4	1	congruent	3	3	0	0	0
22	jp	MS1_M05_C3_normalized.mp4	1	congruent	3	3	0	0	0
22	jp	Maaso_VgaAba_normalized.mp4	2	mcgurk	10	1	5	0	4
22	jp	Maaso_VkaApa_normalized.mp4	2	mcgurk	10	0	0	10	0
22	jp	McGurk2_new_normalized.mp4	1	mcgurk	10	1	0	1	8
22	jp	Mik_Bg_normalized.mp4	1	mcgurk	10	5	0	0	5
22	jp	Quinto_McGurk_normalized.mp4	1	mcgurk	10	5	0	1	4
22	jp	Ter_Bg_normalized.mp4	1	mcgurk	10	9	0	0	1
22	jp	bgd4_normalized.mp4	1	mcgurk	10	1	0	0	9
22	jp	dasmcgurk_std_new_normalized.mp4	1	mcgurk	10	10	0	0	0
22	jp	dkbeard_std_new_normalized.mp4	2	mcgurk	10	10	0	0	0
22	jp	kao_Bg_normalized.mp4	1	mcgurk	10	10	0	0	0
22	jp	mcgurk_kuhl_std_normalized.mp4	2	mcgurk	10	10	0	0	0
22	jp	mcgurk_medina_std_normalized.mp4	1	mcgurk	10	0	0	2	8
22	jp	pkt_normalized.mp4	1	mcgurk	10	0	0	10	0
22	jp	poeppel_pkt_normalized.mp4	1	mcgurk	10	0	0	10	0
44	jp	4.1_normalized.mp4	1	congruent	3	3	0	0	0
44	jp	4.2_normalized.mp4	1	congruent	3	3	0	0	0
44	jp	4.3_normalized.mp4	1	congruent	3	3	0	0	0
44	jp	4.4_normalized.mp4	1	congruent	3	3	0	0	0
44	jp	4.5_normalized.mp4	1	congruent	3	3	0	0	0
44	jp	5.1_normalized.mp4	1	congruent	3	3	0	0	0
44	jp	5.2_normalized.mp4	1	congruent	3	3	0	0	0
44	jp	5.3_normalized.mp4	1	congruent	3	3	0	0	0
44	jp	5.4_normalized.mp4	1	congruent	3	3	0	0	0
44	jp	5.5_normalized.mp4	1	congruent	3	3	0	0	0
44	jp	Lor_Bg_normalized.mp4	1	mcgurk	10	0	0	5	5
44	jp	MS1_F01_C4_normalized.mp4	1	congruent	3	2	0	0	1
44	jp	MS1_F01_C5_normalized.mp4	1	congruent	3	3	0	0	0
44	jp	MS1_F01_C6_normalized.mp4	1	congruent	3	3	0	0	0
44	jp	MS1_F02_C4_normalized.mp4	1	congruent	3	3	0	0	0
44	jp	MS1_F02_C5_normalized.mp4	1	congruent	3	3	0	0	0
44	jp	MS1_F02_C6_normalized.mp4	1	congruent	3	3	0	0	0
44	jp	MS1_F03_C4_normalized.mp4	1	congruent	3	3	0	0	0
44	jp	MS1_F03_C5_normalized.mp4	1	congruent	3	2	0	0	1
44	jp	MS1_F03_C6_normalized.mp4	1	congruent	3	2	0	0	1
44	jp	MS1_F04_C4_normalized.mp4	1	congruent	3	3	0	0	0
44	jp	MS1_F04_C5_normalized.mp4	1	congruent	3	3	0	0	0
44	jp	MS1_F04_C6_normalized.mp4	1	congruent	3	3	0	0	0
44	jp	MS1_F05_C4_normalized.mp4	1	congruent	3	3	0	0	0
44	jp	MS1_F05_C5_normalized.mp4	1	congruent	3	3	0	0	0
44	jp	MS1_F05_C6_normalized.mp4	1	congruent	3	3	0	0	0
44	jp	MS1_F06_C3_normalized.mp4	1	congruent	3	3	0	0	0
44	jp	MS1_F08_C3_normalized.mp4	1	congruent	3	3	0	0	0
44	jp	MS1_M03_C3_normalized.mp4	1	congruent	3	3	0	0	0
44	jp	MS1_M04_C3_normalized.mp4	1	congruent	3	3	0	0	0
44	jp	MS1_M05_C3_normalized.mp4	1	congruent	3	3	0	0	0
44	jp	Maaso_VgaAba_normalized.mp4	2	mcgurk	10	0	2	8	0
44	jp	Maaso_VkaApa_normalized.mp4	2	mcgurk	10	0	0	10	0
44	jp	McGurk2_new_normalized.mp4	1	mcgurk	10	0	1	7	2
44	jp	Mik_Bg_normalized.mp4	1	mcgurk	10	1	0	8	1
44	jp	Quinto_McGurk_normalized.mp4	1	mcgurk	10	4	0	6	0
44	jp	Ter_Bg_normalized.mp4	1	mcgurk	10	1	0	9	0
44	jp	bgd4_normalized.mp4	1	mcgurk	10	1	0	0	9
44	jp	dasmcgurk_std_new_normalized.mp4	1	mcgurk	10	1	0	8	1
44	jp	dkbeard_std_new_normalized.mp4	2	mcgurk	10	9	0	1	0
44	jp	kao_Bg_normalized.mp4	1	mcgurk	10	2	0	6	2
44	jp	mcgurk_kuhl_std_normalized.mp4	2	mcgurk	10	10	0	0	0
44	jp	mcgurk_medina_std_normalized.mp4	1	mcgurk	10	1	0	9	0
44	jp	pkt_normalized.mp4	1	mcgurk	10	0	0	10	0
44	jp	poeppel_pkt_normalized.mp4	1	mcgurk	10	0	0	10	0
50	jp	4.1_normalized.mp4	1	congruent	3	3	0	0	0
50	jp	4.2_normalized.mp4	1	congruent	3	3	0	0	0
50	jp	4.3_normalized.mp4	1	congruent	3	3	0	0	0
50	jp	4.4_normalized.mp4	1	congruent	3	3	0	0	0
50	jp	4.5_normalized.mp4	1	congruent	3	3	0	0	0
50	jp	5.1_normalized.mp4	1	congruent	3	3	0	0	0
50	jp	5.2_normalized.mp4	1	congruent	3	3	0	0	0
50	jp	5.3_normalized.mp4	1	congruent	3	3	0	0	0
50	jp	5.4_normalized.mp4	1	congruent	3	3	0	0	0
50	jp	5.5_normalized.mp4	1	congruent	3	3	0	0	0
50	jp	Lor_Bg_normalized.mp4	1	mcgurk	10	9	1	0	0
50	jp	MS1_F01_C4_normalized.mp4	1	congruent	3	3	0	0	0
50	jp	MS1_F01_C5_normalized.mp4	1	congruent	3	3	0	0	0
50	jp	MS1_F01_C6_normalized.mp4	1	congruent	3	3	0	0	0
50	jp	MS1_F02_C4_normalized.mp4	1	congruent	3	3	0	0	0
50	jp	MS1_F02_C5_normalized.mp4	1	congruent	3	3	0	0	0
50	jp	MS1_F02_C6_normalized.mp4	1	congruent	3	3	0	0	0
50	jp	MS1_F03_C4_normalized.mp4	1	congruent	3	3	0	0	0
50	jp	MS1_F03_C5_normalized.mp4	1	congruent	3	3	0	0	0
50	jp	MS1_F03_C6_normalized.mp4	1	congruent	3	2	0	0	1
50	jp	MS1_F04_C4_normalized.mp4	1	congruent	3	3	0	0	0
50	jp	MS1_F04_C5_normalized.mp4	1	congruent	3	3	0	0	0
50	jp	MS1_F04_C6_normalized.mp4	1	congruent	3	3	0	0	0
50	jp	MS1_F05_C4_normalized.mp4	1	congruent	3	3	0	0	0
50	jp	MS1_F05_C5_normalized.mp4	1	congruent	3	3	0	0	0
50	jp	MS1_F05_C6_normalized.mp4	1	congruent	3	3	0	0	0
50	jp	MS1_F06_C3_normalized.mp4	1	congruent	3	3	0	0	0
50	jp	MS1_F08_C3_normalized.mp4	1	congruent	3	3	0	0	0
50	jp	MS1_M03_C3_normalized.mp4	1	congruent	3	3	0	0	0
50	jp	MS1_M04_C3_normalized.mp4	1	congruent	3	3	0	0	0
50	jp	MS1_M05_C3_normalized.mp4	1	congruent	3	3	0	0	0
50	jp	Maaso_VgaAba_normalized.mp4	2	mcgurk	10	5	5	0	0
50	jp	Maaso_VkaApa_normalized.mp4	2	mcgurk	10	0	10	0	0
50	jp	McGurk2_new_normalized.mp4	1	mcgurk	10	4	0	0	6
50	jp	Mik_Bg_normalized.mp4	1	mcgurk	10	10	0	0	0
50	jp	Quinto_McGurk_normalized.mp4	1	mcgurk	10	10	0	0	0
50	jp	Ter_Bg_normalized.mp4	1	mcgurk	10	10	0	0	0
50	jp	bgd4_normalized.mp4	1	mcgurk	10	0	0	0	10
50	jp	dasmcgurk_std_new_normalized.mp4	1	mcgurk	10	10	0	0	0
50	jp	dkbeard_std_new_normalized.mp4	2	mcgurk	10	9	0	0	1
50	jp	kao_Bg_normalized.mp4	1	mcgurk	10	10	0	0	0
50	jp	mcgurk_kuhl_std_normalized.mp4	2	mcgurk	10	10	0	0	0
50	jp	mcgurk_medina_std_normalized.mp4	1	mcgurk	10	3	0	1	6
50	jp	pkt_normalized.mp4	1	mcgurk	10	1	0	9	0
50	jp	poeppel_pkt_normalized.mp4	1	mcgurk	10	0	0	10	0
77	jp	4.1_normalized.mp4	1	congruent	3	3	0	0	0
77	jp	4.2_normalized.mp4	1	congruent	3	3	0	0	0
77	jp	4.3_normalized.mp4	1	congruent	3	3	0	0	0
77	jp	4.4_normalized.mp4	1	congruent	3	3	0	0	0
77	jp	4.5_normalized.mp4	1	congruent	3	3	0	0	0
77	jp	5.1_normalized.mp4	1	congruent	3	3	0	0	0
77	jp	5.2_normalized.mp4	1	congruent	3	3	0	0	0
77	jp	5.3_normalized.mp4	1	congruent	3	3	0	0	0
77	jp	5.4_normalized.mp4	1	congruent	3	3	0	0	0
77	jp	5.5_normalized.mp4	1	congruent	3	3	0	0	0
77	jp	Lor_Bg_normalized.mp4	1	mcgurk	10	10	0	0	0
77	jp	MS1_F01_C4_normalized.mp4	1	congruent	3	3	0	0	0
77	jp	MS1_F01_C5_normalized.mp4	1	congruent	3	3	0	0	0
77	jp	MS1_F01_C6_normalized.mp4	1	congruent	3	0	0	0	3
77	jp	MS1_F02_C4_normalized.mp4	1	congruent	3	3	0	0	0
77	jp	MS1_F02_C5_normalized.mp4	1	congruent	3	1	0	0	2
77	jp	MS1_F02_C6_normalized.mp4	1	congruent	3	3	0	0	0
77	jp	MS1_F03_C4_normalized.mp4	1	congruent	3	3	0	0	0
77	jp	MS1_F03_C5_normalized.mp4	1	congruent	3	2	0	0	1
77	jp	MS1_F03_C6_normalized.mp4	1	congruent	3	2	0	0	1
77	jp	MS1_F04_C4_normalized.mp4	1	congruent	3	3	0	0	0
77	jp	MS1_F04_C5_normalized.mp4	1	congruent	3	3	0	0	0
77	jp	MS1_F04_C6_normalized.mp4	1	congruent	3	3	0	0	0
77	jp	MS1_F05_C4_normalized.mp4	1	congruent	3	3	0	0	0
77	jp	MS1_F05_C5_normalized.mp4	1	congruent	3	2	0	0	1
77	jp	MS1_F05_C6_normalized.mp4	1	congruent	3	0	0	0	3
77	jp	MS1_F06_C3_normalized.mp4	1	congruent	3	3	0	0	0
77	jp	MS1_F08_C3_normalized.mp4	1	congruent	3	3	0	0	0
77	jp	MS1_M03_C3_normalized.mp4	1	congruent	3	3	0	0	0
77	jp	MS1_M04_C3_normalized.mp4	1	congruent	3	3	0	0	0
77	jp	MS1_M05_C3_normalized.mp4	1	congruent	3	3	0	0	0
77	jp	Maaso_VgaAba_normalized.mp4	2	mcgurk	10	9	1	0	0
77	jp	Maaso_VkaApa_normalized.mp4	2	mcgurk	10	9	0	1	0
77	jp	McGurk2_new_normalized.mp4	1	mcgurk	10	9	1	0	0
77	jp	Mik_Bg_normalized.mp4	1	mcgurk	10	10	0	0	0
77	jp	Quinto_McGurk_normalized.mp4	1	mcgurk	10	10	0	0	0
77	jp	Ter_Bg_normalized.mp4	1	mcgurk	10	10	0	0	0
77	jp	bgd4_normalized.mp4	1	mcgurk	10	10	0	0	0
77	jp	dasmcgurk_std_new_normalized.mp4	1	mcgurk	10	10	0	0	0
77	jp	dkbeard_std_new_normalized.mp4	2	mcgurk	10	10	0	0	0
77	jp	kao_Bg_normalized.mp4	1	mcgurk	10	10	0	0	0
77	jp	mcgurk_kuhl_std_normalized.mp4	2	mcgurk	10	10	0	0	0
77	jp	mcgurk_medina_std_normalized.mp4	1	mcgurk	10	7	0	3	0
77	jp	pkt_normalized.mp4	1	mcgurk	10	0	0	10	0
77	jp	poeppel_pkt_normalized.mp4	1	mcgurk	10	0	0	10	0
99	jp	4.1_normalized.mp4	1	congruent	3	2	0	0	1
99	jp	4.2_normalized.mp4	1	congruent	3	3	0	0	0
99	jp	4.3_normalized.mp4	1	congruent	3	3	0	0	0
99	jp	4.4_normalized.mp4	1	congruent	3	3	0	0	0
99	jp	4.5_normalized.mp4	1	congruent	3	3	0	0	0
99	jp	5.1_normalized.mp4	1	congruent	3	3	0	0	0
99	jp	5.2_normalized.mp4	1	congruent	3	3	0	0	0
99	jp	5.3_normalized.mp4	1	congruent	3	3	0	0	0
99	jp	5.4_normalized.mp4	1	congruent	3	3	0	0	0
99	jp	5.5_normalized.mp4	1	congruent	3	3	0	0	0
99	jp	Lor_Bg_normalized.mp4	1	mcgurk	10	1	0	9	0
99	jp	MS1_F01_C4_normalized.mp4	1	congruent	3	3	0	0	0
99	jp	MS1_F01_C5_normalized.mp4	1	congruent	3	3	0	0	0
99	jp	MS1_F01_C6_normalized.mp4	1	congruent	3	3	0	0	0
99	jp	MS1_F02_C4_normalized.mp4	1	congruent	3	3	0	0	0
99	jp	MS1_F02_C5_normalized.mp4	1	congruent	3	3	0	0	0
99	jp	MS1_F02_C6_normalized.mp4	1	congruent	3	3	0	0	0
99	jp	MS1_F03_C4_normalized.mp4	1	congruent	3	3	0	0	0
99	jp	MS1_F03_C5_normalized.mp4	1	congruent	3	3	0	0	0
99	jp	MS1_F03_C6_normalized.mp4	1	congruent	3	3	0	0	0
99	jp	MS1_F04_C4_normalized.mp4	1	congruent	3	3	0	0	0
99	jp	MS1_F04_C5_normalized.mp4	1	congruent	3	3	0	0	0
99	jp	MS1_F04_C6_normalized.mp4	1	congruent	3	3	0	0	0
99	jp	MS1_F05_C4_normalized.mp4	1	congruent	3	3	0	0	0
99	jp	MS1_F05_C5_normalized.mp4	1	congruent	3	3	0	0	0
99	jp	MS1_F05_C6_normalized.mp4	1	congruent	3	3	0	0	0
99	jp	MS1_F06_C3_normalized.mp4	1	congruent	3	1	0	0	2
99	jp	MS1_F08_C3_normalized.mp4	1	congruent	3	0	0	0	3
99	jp	MS1_M03_C3_normalized.mp4	1	congruent	3	0	0	0	3
99	jp	MS1_M04_C3_normalized.mp4	1	congruent	3	2	0	0	1
99	jp	MS1_M05_C3_normalized.mp4	1	congruent	3	0	0	0	3
99	jp	Maaso_VgaAba_normalized.mp4	2	mcgurk	10	4	0	6	0
99	jp	Maaso_VkaApa_normalized.mp4	2	mcgurk	10	2	0	8	0
99	jp	McGurk2_new_normalized.mp4	1	mcgurk	10	0	0	10	0
99	jp	Mik_Bg_normalized.mp4	1	mcgurk	10	0	0	10	0
99	jp	Quinto_McGurk_normalized.mp4	1	mcgurk	10	0	0	10	0
99	jp	Ter_Bg_normalized.mp4	1	mcgurk	10	0	0	10	0
99	jp	bgd4_normalized.mp4	1	mcgurk	10	0	0	10	0
99	jp	dasmcgurk_std_new_normalized.mp4	1	mcgurk	10	0	0	3	7
99	jp	dkbeard_std_new_normalized.mp4	2	mcgurk	10	0	0	0	10
99	jp	kao_Bg_normalized.mp4	1	mcgurk	10	0	0	10	0
99	jp	mcgurk_kuhl_std_normalized.mp4	2	mcgurk	10	2	0	7	1
99	jp	mcgurk_medina_std_normalized.mp4	1	mcgurk	10	0	0	10	0
99	jp	pkt_normalized.mp4	1	mcgurk	10	0	0	10	0
99	jp	poeppel_pkt_normalized.mp4	1	mcgurk	10	0	0	10	0
106	jp	4.1_normalized.mp4	1	congruent	3	3	0	0	0
106	jp	4.2_normalized.mp4	1	congruent	3	3	0	0	0
106	jp	4.3_normalized.mp4	1	congruent	3	3	0	0	0
106	jp	4.4_normalized.mp4	1	congruent	3	3	0	0	0
106	jp	4.5_normalized.mp4	1	congruent	3	3	0	0	0
106	jp	5.1_normalized.mp4	1	congruent	3	3	0	0	0
106	jp	5.2_normalized.mp4	1	congruent	3	3	0	0	0
106	jp	5.3_normalized.mp4	1	congruent	3	3	0	0	0
106	jp	5.4_normalized.mp4	1	congruent	3	3	0	0	0
106	jp	5.5_normalized.mp4	1	congruent	3	3	0	0	0
106	jp	Lor_Bg_normalized.mp4	1	mcgurk	10	5	0	0	5
106	jp	MS1_F01_C4_normalized.mp4	1	congruent	3	3	0	0	0
106	jp	MS1_F01_C5_normalized.mp4	1	congruent	3	3	0	0	0
106	jp	MS1_F01_C6_normalized.mp4	1	congruent	3	3	0	0	0
106	jp	MS1_F02_C4_normalized.mp4	1	congruent	3	3	0	0	0
106	jp	MS1_F02_C5_normalized.mp4	1	congruent	3	2	0	0	1
106	jp	MS1_F02_C6_normalized.mp4	1	congruent	3	3	0	0	0
106	jp	MS1_F03_C4_normalized.mp4	1	congruent	3	3	0	0	0
106	jp	MS1_F03_C5_normalized.mp4	1	congruent	3	3	0	0	0
106	jp	MS1_F03_C6_normalized.mp4	1	congruent	3	2	0	0	1
106	jp	MS1_F04_C4_normalized.mp4	1	congruent	3	3	0	0	0
106	jp	MS1_F04_C5_normalized.mp4	1	congruent	3	2	0	0	1
106	jp	MS1_F04_C6_normalized.mp4	1	congruent	3	3	0	0	0
106	jp	MS1_F05_C4_normalized.mp4	1	congruent	3	3	0	0	0
106	jp	MS1_F05_C5_normalized.mp4	1	congruent	3	3	0	0	0
106	jp	MS1_F05_C6_normalized.mp4	1	congruent	3	3	0	0	0
106	jp	MS1_F06_C3_normalized.mp4	1	congruent	3	3	0	0	0
106	jp	MS1_F08_C3_normalized.mp4	1	congruent	3	1	0	0	2
106	jp	MS1_M03_C3_normalized.mp4	1	congruent	3	2	0	0	1
106	jp	MS1_M04_C3_normalized.mp4	1	congruent	3	2	0	0	1
106	jp	MS1_M05_C3_normalized.mp4	1	congruent	3	1	0	0	2
106	jp	Maaso_VgaAba_normalized.mp4	2	mcgurk	10	10	0	0	0
106	jp	Maaso_VkaApa_normalized.mp4	2	mcgurk	10	4	0	6	0
106	jp	McGurk2_new_normalized.mp4	1	mcgurk	10	4	0	2	4
106	jp	Mik_Bg_normalized.mp4	1	mcgurk	10	5	1	1	3
106	jp	Quinto_McGurk_normalized.mp4	1	mcgurk	10	9	0	0	1
106	jp	Ter_Bg_normalized.mp4	1	mcgurk	10	7	0	1	2
106	jp	bgd4_normalized.mp4	1	mcgurk	10	0	0	0	10
106	jp	dasmcgurk_std_new_normalized.mp4	1	mcgurk	10	0	0	1	9
106	jp	dkbeard_std_new_normalized.mp4	2	mcgurk	10	8.5	0	0	1.5
106	jp	kao_Bg_normalized.mp4	1	mcgurk	10	10	0	0	0
106	jp	mcgurk_kuhl_std_normalized.mp4	2	mcgurk	10	9	0	0	1
106	jp	mcgurk_medina_std_normalized.mp4	1	mcgurk	10	0	0	5	5
106	jp	pkt_normalized.mp4	1	mcgurk	10	1	0	9	0
106	jp	poeppel_pkt_normalized.mp4	1	mcgurk	10	0	0	10	0
118	jp	4.1_normalized.mp4	1	congruent	3	3	0	0	0
118	jp	4.2_normalized.mp4	1	congruent	3	3	0	0	0
118	jp	4.3_normalized.mp4	1	congruent	3	3	0	0	0
118	jp	4.4_normalized.mp4	1	congruent	3	3	0	0	0
118	jp	4.5_normalized.mp4	1	congruent	3	3	0	0	0
118	jp	5.1_normalized.mp4	1	congruent	3	0	0	0	3
118	jp	5.2_normalized.mp4	1	congruent	3	3	0	0	0
118	jp	5.3_normalized.mp4	1	congruent	3	0	0	0	3
118	jp	5.4_normalized.mp4	1	congruent	3	1	0	0	2
118	jp	5.5_normalized.mp4	1	congruent	3	0	0	0	3
118	jp	Lor_Bg_normalized.mp4	1	mcgurk	10	0	10	0	0
118	jp	MS1_F01_C4_normalized.mp4	1	congruent	3	3	0	0	0
118	jp	MS1_F01_C5_normalized.mp4	1	congruent	3	3	0	0	0
118	jp	MS1_F01_C6_normalized.mp4	1	congruent	3	2	0	0	1
118	jp	MS1_F02_C4_normalized.mp4	1	congruent	3	3	0	0	0
118	jp	MS1_F02_C5_normalized.mp4	1	congruent	3	3	0	0	0
118	jp	MS1_F02_C6_normalized.mp4	1	congruent	3	0	0	0	3
118	jp	MS1_F03_C4_normalized.mp4	1	congruent	3	3	0	0	0
118	jp	MS1_F03_C5_normalized.mp4	1	congruent	3	3	0	0	0
118	jp	MS1_F03_C6_normalized.mp4	1	congruent	3	1	0	0	2
118	jp	MS1_F04_C4_normalized.mp4	1	congruent	3	3	0	0	0
118	jp	MS1_F04_C5_normalized.mp4	1	congruent	3	3	0	0	0
118	jp	MS1_F04_C6_normalized.mp4	1	congruent	3	0	0	0	3
118	jp	MS1_F05_C4_normalized.mp4	1	congruent	3	3	0	0	0
118	jp	MS1_F05_C5_normalized.mp4	1	congruent	3	3	0	0	0
118	jp	MS1_F05_C6_normalized.mp4	1	congruent	3	3	0	0	0
118	jp	MS1_F06_C3_normalized.mp4	1	congruent	3	3	0	0	0
118	jp	MS1_F08_C3_normalized.mp4	1	congruent	3	3	0	0	0
118	jp	MS1_M03_C3_normalized.mp4	1	congruent	3	2	0	0	1
118	jp	MS1_M04_C3_normalized.mp4	1	congruent	3	3	0	0	0
118	jp	MS1_M05_C3_normalized.mp4	1	congruent	3	3	0	0	0
118	jp	Maaso_VgaAba_normalized.mp4	2	mcgurk	10	0	10	0	0
118	jp	Maaso_VkaApa_normalized.mp4	2	mcgurk	10	0	6	4	0
118	jp	McGurk2_new_normalized.mp4	1	mcgurk	10	1	0	9	0
118	jp	Mik_Bg_normalized.mp4	1	mcgurk	10	0	1	9	0
118	jp	Quinto_McGurk_normalized.mp4	1	mcgurk	10	0	6	4	0
118	jp	Ter_Bg_normalized.mp4	1	mcgurk	10	0	10	0	0
118	jp	bgd4_normalized.mp4	1	mcgurk	10	0	0	9	1
118	jp	dasmcgurk_std_new_normalized.mp4	1	mcgurk	10	0	1	9	0
118	jp	dkbeard_std_new_normalized.mp4	2	mcgurk	10	0	0	0	10
118	jp	kao_Bg_normalized.mp4	1	mcgurk	10	0	0	10	0
118	jp	mcgurk_kuhl_std_normalized.mp4	2	mcgurk	10	0	0	8	2
118	jp	mcgurk_medina_std_normalized.mp4	1	mcgurk	10	0	6	4	0
118	jp	pkt_normalized.mp4	1	mcgurk	10	0	0	10	0
118	jp	poeppel_pkt_normalized.mp4	1	mcgurk	10	0	6	4	0
124	jp	4.1_normalized.mp4	1	congruent	3	3	0	0	0
124	jp	4.2_normalized.mp4	1	congruent	3	3	0	0	0
124	jp	4.3_normalized.mp4	1	congruent	3	3	0	0	0
124	jp	4.4_normalized.mp4	1	congruent	3	3	0	0	0
124	jp	4.5_normalized.mp4	1	congruent	3	3	0	0	0
124	jp	5.1_normalized.mp4	1	congruent	3	3	0	0	0
124	jp	5.2_normalized.mp4	1	congruent	3	3	0	0	0
124	jp	5.3_normalized.mp4	1	congruent	3	3	0	0	0
124	jp	5.4_normalized.mp4	1	congruent	3	3	0	0	0
124	jp	5.5_normalized.mp4	1	congruent	3	3	0	0	0
124	jp	Lor_Bg_normalized.mp4	1	mcgurk	10	7	0	3	0
124	jp	MS1_F01_C4_normalized.mp4	1	congruent	3	3	0	0	0
124	jp	MS1_F01_C5_normalized.mp4	1	congruent	3	3	0	0	0
124	jp	MS1_F01_C6_normalized.mp4	1	congruent	3	3	0	0	0
124	jp	MS1_F02_C4_normalized.mp4	1	congruent	3	3	0	0	0
124	jp	MS1_F02_C5_normalized.mp4	1	congruent	3	3	0	0	0
124	jp	MS1_F02_C6_normalized.mp4	1	congruent	3	3	0	0	0
124	jp	MS1_F03_C4_normalized.mp4	1	congruent	3	3	0	0	0
124	jp	MS1_F03_C5_normalized.mp4	1	congruent	3	3	0	0	0
124	jp	MS1_F03_C6_normalized.mp4	1	congruent	3	2	0	0	1
124	jp	MS1_F04_C4_normalized.mp4	1	congruent	3	3	0	0	0
124	jp	MS1_F04_C5_normalized.mp4	1	congruent	3	3	0	0	0
124	jp	MS1_F04_C6_normalized.mp4	1	congruent	3	3	0	0	0
124	jp	MS1_F05_C4_normalized.mp4	1	congruent	3	3	0	0	0
124	jp	MS1_F05_C5_normalized.mp4	1	congruent	3	3	0	0	0
124	jp	MS1_F05_C6_normalized.mp4	1	congruent	3	3	0	0	0
124	jp	MS1_F06_C3_normalized.mp4	1	congruent	3	3	0	0	0
124	jp	MS1_F08_C3_normalized.mp4	1	congruent	3	3	0	0	0
124	jp	MS1_M03_C3_normalized.mp4	1	congruent	3	3	0	0	0
124	jp	MS1_M04_C3_normalized.mp4	1	congruent	3	3	0	0	0
124	jp	MS1_M05_C3_normalized.mp4	1	congruent	3	3	0	0	0
124	jp	Maaso_VgaAba_normalized.mp4	2	mcgurk	10	6	0	4	0
124	jp	Maaso_VkaApa_normalized.mp4	2	mcgurk	10	0	0	10	0
124	jp	McGurk2_new_normalized.mp4	1	mcgurk	10	7	0	3	0
124	jp	Mik_Bg_normalized.mp4	1	mcgurk	10	7	0	3	0
124	jp	Quinto_McGurk_normalized.mp4	1	mcgurk	10	8	0	2	0
124	jp	Ter_Bg_normalized.mp4	1	mcgurk	10	1	0	9	0
124	jp	bgd4_normalized.mp4	1	mcgurk	10	7	0	3	0
124	jp	dasmcgurk_std_new_normalized.mp4	1	mcgurk	10	5	0	5	0
124	jp	dkbeard_std_new_normalized.mp4	2	mcgurk	10	10	0	0	0
124	jp	kao_Bg_normalized.mp4	1	mcgurk	10	10	0	0	0
124	jp	mcgurk_kuhl_std_normalized.mp4	2	mcgurk	10	10	0	0	0
124	jp	mcgurk_medina_std_normalized.mp4	1	mcgurk	10	1	0	9	0
124	jp	pkt_normalized.mp4	1	mcgurk	10	0	0	10	0
124	jp	poeppel_pkt_normalized.mp4	1	mcgurk	10	0	0	10	0
128	jp	4.1_normalized.mp4	1	congruent	3	3	0	0	0
128	jp	4.2_normalized.mp4	1	congruent	3	3	0	0	0
128	jp	4.3_normalized.mp4	1	congruent	3	3	0	0	0
128	jp	4.4_normalized.mp4	1	congruent	3	3	0	0	0
128	jp	4.5_normalized.mp4	1	congruent	3	3	0	0	0
128	jp	5.1_normalized.mp4	1	congruent	3	3	0	0	0
128	jp	5.2_normalized.mp4	1	congruent	3	3	0	0	0
128	jp	5.3_normalized.mp4	1	congruent	3	3	0	0	0
128	jp	5.4_normalized.mp4	1	congruent	3	3	0	0	0
128	jp	5.5_normalized.mp4	1	congruent	3	3	0	0	0
128	jp	Lor_Bg_normalized.mp4	1	mcgurk	10	0	0	10	0
128	jp	MS1_F01_C4_normalized.mp4	1	congruent	3	3	0	0	0
128	jp	MS1_F01_C5_normalized.mp4	1	congruent	3	3	0	0	0
128	jp	MS1_F01_C6_normalized.mp4	1	congruent	3	3	0	0	0
128	jp	MS1_F02_C4_normalized.mp4	1	congruent	3	3	0	0	0
128	jp	MS1_F02_C5_normalized.mp4	1	congruent	3	3	0	0	0
128	jp	MS1_F02_C6_normalized.mp4	1	congruent	3	3	0	0	0
128	jp	MS1_F03_C4_normalized.mp4	1	congruent	3	3	0	0	0
128	jp	MS1_F03_C5_normalized.mp4	1	congruent	3	3	0	0	0
128	jp	MS1_F03_C6_normalized.mp4	1	congruent	3	3	0	0	0
128	jp	MS1_F04_C4_normalized.mp4	1	congruent	3	3	0	0	0
128	jp	MS1_F04_C5_normalized.mp4	1	congruent	3	3	0	0	0
128	jp	MS1_F04_C6_normalized.mp4	1	congruent	3	3	0	0	0
128	jp	MS1_F05_C4_normalized.mp4	1	congruent	3	3	0	0	0
128	jp	MS1_F05_C5_normalized.mp4	1	congruent	3	3	0	0	0
128	jp	MS1_F05_C6_normalized.mp4	1	congruent	3	3	0	0	0
128	jp	MS1_F06_C3_normalized.mp4	1	congruent	3	2	0	0	1
128	jp	MS1_F08_C3_normalized.mp4	1	congruent	3	0	0	0	3
128	jp	MS1_M03_C3_normalized.mp4	1	congruent	3	0	0	0	3
128	jp	MS1_M04_C3_normalized.mp4	1	congruent	3	0	0	0	3
128	jp	MS1_M05_C3_normalized.mp4	1	congruent	3	0	0	0	3
128	jp	Maaso_VgaAba_normalized.mp4	2	mcgurk	10	10	0	0	0
128	jp	Maaso_VkaApa_normalized.mp4	2	mcgurk	10	4	0	6	0
128	jp	McGurk2_new_normalized.mp4	1	mcgurk	10	2	0	8	0
128	jp	Mik_Bg_normalized.mp4	1	mcgurk	10	0	0	10	0
128	jp	Quinto_McGurk_normalized.mp4	1	mcgurk	10	9	0	1	0
128	jp	Ter_Bg_normalized.mp4	1	mcgurk	10	0	0	10	0
128	jp	bgd4_normalized.mp4	1	mcgurk	10	3	0	7	0
128	jp	dasmcgurk_std_new_normalized.mp4	1	mcgurk	10	0	0	10	0
128	jp	dkbeard_std_new_normalized.mp4	2	mcgurk	10	10	0	0	0
128	jp	kao_Bg_normalized.mp4	1	mcgurk	10	10	0	0	0
128	jp	mcgurk_kuhl_std_normalized.mp4	2	mcgurk	10	10	0	0	0
128	jp	mcgurk_medina_std_normalized.mp4	1	mcgurk	10	0	0	10	0
128	jp	pkt_normalized.mp4	1	mcgurk	10	0	0	10	0
128	jp	poeppel_pkt_normalized.mp4	1	mcgurk	10	7	0	3	0
133	jp	4.1_normalized.mp4	1	congruent	3	3	0	0	0
133	jp	4.2_normalized.mp4	1	congruent	3	3	0	0	0
133	jp	4.3_normalized.mp4	1	congruent	3	3	0	0	0
133	jp	4.4_normalized.mp4	1	congruent	3	3	0	0	0
133	jp	4.5_normalized.mp4	1	congruent	3	3	0	0	0
133	jp	5.1_normalized.mp4	1	congruent	3	3	0	0	0
133	jp	5.2_normalized.mp4	1	congruent	3	3	0	0	0
133	jp	5.3_normalized.mp4	1	congruent	3	3	0	0	0
133	jp	5.4_normalized.mp4	1	congruent	3	3	0	0	0
133	jp	5.5_normalized.mp4	1	congruent	3	3	0	0	0
133	jp	Lor_Bg_normalized.mp4	1	mcgurk	10	10	0	0	0
133	jp	MS1_F01_C4_normalized.mp4	1	congruent	3	3	0	0	0
133	jp	MS1_F01_C5_normalized.mp4	1	congruent	3	3	0	0	0
133	jp	MS1_F01_C6_normalized.mp4	1	congruent	3	3	0	0	0
133	jp	MS1_F02_C4_normalized.mp4	1	congruent	3	3	0	0	0
133	jp	MS1_F02_C5_normalized.mp4	1	congruent	3	3	0	0	0
133	jp	MS1_F02_C6_normalized.mp4	1	congruent	3	3	0	0	0
133	jp	MS1_F03_C4_normalized.mp4	1	congruent	3	3	0	0	0
133	jp	MS1_F03_C5_normalized.mp4	1	congruent	3	3	0	0	0
133	jp	MS1_F03_C6_normalized.mp4	1	congruent	3	3	0	0	0
133	jp	MS1_F04_C4_normalized.mp4	1	congruent	3	3	0	0	0
133	jp	MS1_F04_C5_normalized.mp4	1	congruent	3	3	0	0	0
133	jp	MS1_F04_C6_normalized.mp4	1	congruent	3	3	0	0	0
133	jp	MS1_F05_C4_normalized.mp4	1	congruent	3	3	0	0	0
133	jp	MS1_F05_C5_normalized.mp4	1	congruent	3	3	0	0	0
133	jp	MS1_F05_C6_normalized.mp4	1	congruent	3	3	0	0	0
133	jp	MS1_F06_C3_normalized.mp4	1	congruent	3	3	0	0	0
133	jp	MS1_F08_C3_normalized.mp4	1	congruent	3	3	0	0	0
133	jp	MS1_M03_C3_normalized.mp4	1	congruent	3	3	0	0	0
133	jp	MS1_M04_C3_normalized.mp4	1	congruent	3	3	0	0	0
133	jp	MS1_M05_C3_normalized.mp4	1	congruent	3	3	0	0	0
133	jp	Maaso_VgaAba_normalized.mp4	2	mcgurk	10	10	0	0	0
133	jp	Maaso_VkaApa_normalized.mp4	2	mcgurk	10	10	0	0	0
133	jp	McGurk2_new_normalized.mp4	1	mcgurk	10	10	0	0	0
133	jp	Mik_Bg_normalized.mp4	1	mcgurk	10	10	0	0	0
133	jp	Quinto_McGurk_normalized.mp4	1	mcgurk	10	10	0	0	0
133	jp	Ter_Bg_normalized.mp4	1	mcgurk	10	10	0	0	0
133	jp	bgd4_normalized.mp4	1	mcgurk	10	9	0	1	0
133	jp	dasmcgurk_std_new_normalized.mp4	1	mcgurk	10	10	0	0	0
133	jp	dkbeard_std_new_normalized.mp4	2	mcgurk	10	10	0	0	0
133	jp	kao_Bg_normalized.mp4	1	mcgurk	10	10	0	0	0
133	jp	mcgurk_kuhl_std_normalized.mp4	2	mcgurk	10	8.5	0	1.5	0
133	jp	mcgurk_medina_std_normalized.mp4	1	mcgurk	10	0	0	10	0
133	jp	pkt_normalized.mp4	1	mcgurk	10	0	0	10	0
133	jp	poeppel_pkt_normalized.mp4	1	mcgurk	10	1	0	9	0
135	jp	4.1_normalized.mp4	1	congruent	3	3	0	0	0
135	jp	4.2_normalized.mp4	1	congruent	3	3	0	0	0
135	jp	4.3_normalized.mp4	1	congruent	3	3	0	0	0
135	jp	4.4_normalized.mp4	1	congruent	3	3	0	0	0
135	jp	4.5_normalized.mp4	1	congruent	3	3	0	0	0
135	jp	5.1_normalized.mp4	1	congruent	3	3	0	0	0
135	jp	5.2_normalized.mp4	1	congruent	3	3	0	0	0
135	jp	5.3_normalized.mp4	1	congruent	3	3	0	0	0
135	jp	5.4_normalized.mp4	1	congruent	3	3	0	0	0
135	jp	5.5_normalized.mp4	1	congruent	3	3	0	0	0
135	jp	Lor_Bg_normalized.mp4	1	mcgurk	10	10	0	0	0
135	jp	MS1_F01_C4_normalized.mp4	1	congruent	3	3	0	0	0
135	jp	MS1_F01_C5_normalized.mp4	1	congruent	3	3	0	0	0
135	jp	MS1_F01_C6_normalized.mp4	1	congruent	3	3	0	0	0
135	jp	MS1_F02_C4_normalized.mp4	1	congruent	3	3	0	0	0
135	jp	MS1_F02_C5_normalized.mp4	1	congruent	3	3	0	0	0
135	jp	MS1_F02_C6_normalized.mp4	1	congruent	3	3	0	0	0
135	jp	MS1_F03_C4_normalized.mp4	1	congruent	3	3	0	0	0
135	jp	MS1_F03_C5_normalized.mp4	1	congruent	3	3	0	0	0
135	jp	MS1_F03_C6_normalized.mp4	1	congruent	3	2	0	0	1
135	jp	MS1_F04_C4_normalized.mp4	1	congruent	3	3	0	0	0
135	jp	MS1_F04_C5_normalized.mp4	1	congruent	3	3	0	0	0
135	jp	MS1_F04_C6_normalized.mp4	1	congruent	3	3	0	0	0
135	jp	MS1_F05_C4_normalized.mp4	1	congruent	3	3	0	0	0
135	jp	MS1_F05_C5_normalized.mp4	1	congruent	3	3	0	0	0
135	jp	MS1_F05_C6_normalized.mp4	1	congruent	3	3	0	0	0
135	jp	MS1_F06_C3_normalized.mp4	1	congruent	3	3	0	0	0
135	jp	MS1_F08_C3_normalized.mp4	1	congruent	3	3	0	0	0
135	jp	MS1_M03_C3_normalized.mp4	1	congruent	3	3	0	0	0
135	jp	MS1_M04_C3_normalized.mp4	1	congruent	3	3	0	0	0
135	jp	MS1_M05_C3_normalized.mp4	1	congruent	3	3	0	0	0
135	jp	Maaso_VgaAba_normalized.mp4	2	mcgurk	10	10	0	0	0
135	jp	Maaso_VkaApa_normalized.mp4	2	mcgurk	10	0	0	10	0
135	jp	McGurk2_new_normalized.mp4	1	mcgurk	10	10	0	0	0
135	jp	Mik_Bg_normalized.mp4	1	mcgurk	10	10	0	0	0
135	jp	Quinto_McGurk_normalized.mp4	1	mcgurk	10	10	0	0	0
135	jp	Ter_Bg_normalized.mp4	1	mcgurk	10	10	0	0	0
135	jp	bgd4_normalized.mp4	1	mcgurk	10	10	0	0	0
135	jp	dasmcgurk_std_new_normalized.mp4	1	mcgurk	10	10	0	0	0
135	jp	dkbeard_std_new_normalized.mp4	2	mcgurk	10	0	0	0	10
135	jp	kao_Bg_normalized.mp4	1	mcgurk	10	10	0	0	0
135	jp	mcgurk_kuhl_std_normalized.mp4	2	mcgurk	10	10	0	0	0
135	jp	mcgurk_medina_std_normalized.mp4	1	mcgurk	10	1	0	9	0
135	jp	pkt_normalized.mp4	1	mcgurk	10	0	0	10	0
135	jp	poeppel_pkt_normalized.mp4	1	mcgurk	10	0	0	10	0
141	jp	4.1_normalized.mp4	1	congruent	3	3	0	0	0
141	jp	4.2_normalized.mp4	1	congruent	3	3	0	0	0
141	jp	4.3_normalized.mp4	1	congruent	3	3	0	0	0
141	jp	4.4_normalized.mp4	1	congruent	3	3	0	0	0
141	jp	4.5_normalized.mp4	1	congruent	3	3	0	0	0
141	jp	5.1_normalized.mp4	1	congruent	3	3	0	0	0
141	jp	5.2_normalized.mp4	1	congruent	3	3	0	0	0
141	jp	5.3_normalized.mp4	1	congruent	3	3	0	0	0
141	jp	5.4_normalized.mp4	1	congruent	3	3	0	0	0
141	jp	5.5_normalized.mp4	1	congruent	3	3	0	0	0
141	jp	Lor_Bg_normalized.mp4	1	mcgurk	10	10	0	0	0
141	jp	MS1_F01_C4_normalized.mp4	1	congruent	3	3	0	0	0
141	jp	MS1_F01_C5_normalized.mp4	1	congruent	3	3	0	0	0
141	jp	MS1_F01_C6_normalized.mp4	1	congruent	3	3	0	0	0
141	jp	MS1_F02_C4_normalized.mp4	1	congruent	3	3	0	0	0
141	jp	MS1_F02_C5_normalized.mp4	1	congruent	3	3	0	0	0
141	jp	MS1_F02_C6_normalized.mp4	1	congruent	3	3	0	0	0
141	jp	MS1_F03_C4_normalized.mp4	1	congruent	3	3	0	0	0
141	jp	MS1_F03_C5_normalized.mp4	1	congruent	3	3	0	0	0
141	jp	MS1_F03_C6_normalized.mp4	1	congruent	3	2	0	0	1
141	jp	MS1_F04_C4_normalized.mp4	1	congruent	3	3	0	0	0
141	jp	MS1_F04_C5_normalized.mp4	1	congruent	3	3	0	0	0
141	jp	MS1_F04_C6_normalized.mp4	1	congruent	3	3	0	0	0
141	jp	MS1_F05_C4_normalized.mp4	1	congruent	3	3	0	0	0
141	jp	MS1_F05_C5_normalized.mp4	1	congruent	3	3	0	0	0
141	jp	MS1_F05_C6_normalized.mp4	1	congruent	3	0	0	0	3
141	jp	MS1_F06_C3_normalized.mp4	1	congruent	3	3	0	0	0
141	jp	MS1_F08_C3_normalized.mp4	1	congruent	3	3	0	0	0
141	jp	MS1_M03_C3_normalized.mp4	1	congruent	3	3	0	0	0
141	jp	MS1_M04_C3_normalized.mp4	1	congruent	3	3	0	0	0
141	jp	MS1_M05_C3_normalized.mp4	1	congruent	3	3	0	0	0
141	jp	Maaso_VgaAba_normalized.mp4	2	mcgurk	10	10	0	0	0
141	jp	Maaso_VkaApa_normalized.mp4	2	mcgurk	10	7	0	3	0
141	jp	McGurk2_new_normalized.mp4	1	mcgurk	10	10	0	0	0
141	jp	Mik_Bg_normalized.mp4	1	mcgurk	10	10	0	0	0
141	jp	Quinto_McGurk_normalized.mp4	1	mcgurk	10	10	0	0	0
141	jp	Ter_Bg_normalized.mp4	1	mcgurk	10	10	0	0	0
141	jp	bgd4_normalized.mp4	1	mcgurk	10	10	0	0	0
141	jp	dasmcgurk_std_new_normalized.mp4	1	mcgurk	10	10	0	0	0
141	jp	dkbeard_std_new_normalized.mp4	2	mcgurk	10	10	0	0	0
141	jp	kao_Bg_normalized.mp4	1	mcgurk	10	10	0	0	0
141	jp	mcgurk_kuhl_std_normalized.mp4	2	mcgurk	10	10	0	0	0
141	jp	mcgurk_medina_std_normalized.mp4	1	mcgurk	10	5	1	4	0
141	jp	pkt_normalized.mp4	1	mcgurk	10	0	0	10	0
141	jp	poeppel_pkt_normalized.mp4	1	mcgurk	10	2	0	8	0
152	jp	4.1_normalized.mp4	1	congruent	3	3	0	0	0
152	jp	4.2_normalized.mp4	1	congruent	3	3	0	0	0
152	jp	4.3_normalized.mp4	1	congruent	3	3	0	0	0
152	jp	4.4_normalized.mp4	1	congruent	3	3	0	0	0
152	jp	4.5_normalized.mp4	1	congruent	3	3	0	0	0
152	jp	5.1_normalized.mp4	1	congruent	3	3	0	0	0
152	jp	5.2_normalized.mp4	1	congruent	3	3	0	0	0
152	jp	5.3_normalized.mp4	1	congruent	3	3	0	0	0
152	jp	5.4_normalized.mp4	1	congruent	3	3	0	0	0
152	jp	5.5_normalized.mp4	1	congruent	3	3	0	0	0
152	jp	Lor_Bg_normalized.mp4	1	mcgurk	10	9	0	1	0
152	jp	MS1_F01_C4_normalized.mp4	1	congruent	3	2	0	0	1
152	jp	MS1_F01_C5_normalized.mp4	1	congruent	3	3	0	0	0
152	jp	MS1_F01_C6_normalized.mp4	1	congruent	3	3	0	0	0
152	jp	MS1_F02_C4_normalized.mp4	1	congruent	3	2	0	0	1
152	jp	MS1_F02_C5_normalized.mp4	1	congruent	3	3	0	0	0
152	jp	MS1_F02_C6_normalized.mp4	1	congruent	3	3	0	0	0
152	jp	MS1_F03_C4_normalized.mp4	1	congruent	3	2	0	0	1
152	jp	MS1_F03_C5_normalized.mp4	1	congruent	3	3	0	0	0
152	jp	MS1_F03_C6_normalized.mp4	1	congruent	3	0	0	0	3
152	jp	MS1_F04_C4_normalized.mp4	1	congruent	3	3	0	0	0
152	jp	MS1_F04_C5_normalized.mp4	1	congruent	3	3	0	0	0
152	jp	MS1_F04_C6_normalized.mp4	1	congruent	3	3	0	0	0
152	jp	MS1_F05_C4_normalized.mp4	1	congruent	3	3	0	0	0
152	jp	MS1_F05_C5_normalized.mp4	1	congruent	3	3	0	0	0
152	jp	MS1_F05_C6_normalized.mp4	1	congruent	3	3	0	0	0
152	jp	MS1_F06_C3_normalized.mp4	1	congruent	3	3	0	0	0
152	jp	MS1_F08_C3_normalized.mp4	1	congruent	3	3	0	0	0
152	jp	MS1_M03_C3_normalized.mp4	1	congruent	3	3	0	0	0
152	jp	MS1_M04_C3_normalized.mp4	1	congruent	3	3	0	0	0
152	jp	MS1_M05_C3_normalized.mp4	1	congruent	3	3	0	0	0
152	jp	Maaso_VgaAba_normalized.mp4	2	mcgurk	10	8	0	1	1
152	jp	Maaso_VkaApa_normalized.mp4	2	mcgurk	8	7.5	0	0	0.5
152	jp	McGurk2_new_normalized.mp4	1	mcgurk	10	8	0	1	1
152	jp	Mik_Bg_normalized.mp4	1	mcgurk	10	8	0	2	0
152	jp	Quinto_McGurk_normalized.mp4	1	mcgurk	10	9	1	0	0
152	jp	Ter_Bg_normalized.mp4	1	mcgurk	10	10	0	0	0
152	jp	bgd4_normalized.mp4	1	mcgurk	10	10	0	0	0
152	jp	dasmcgurk_std_new_normalized.mp4	1	mcgurk	10	10	0	0	0
152	jp	dkbeard_std_new_normalized.mp4	2	mcgurk	10	10	0	0	0
152	jp	kao_Bg_normalized.mp4	1	mcgurk	10	10	0	0	0
152	jp	mcgurk_kuhl_std_normalized.mp4	2	mcgurk	10	10	0	0	0
152	jp	mcgurk_medina_std_normalized.mp4	1	mcgurk	10	5	0	1	4
152	jp	pkt_normalized.mp4	1	mcgurk	10	0	0	10	0
152	jp	poeppel_pkt_normalized.mp4	1	mcgurk	10	2	0	6	2
161	jp	4.1_normalized.mp4	1	congruent	3	3	0	0	0
161	jp	4.2_normalized.mp4	1	congruent	3	3	0	0	0
161	jp	4.3_normalized.mp4	1	congruent	3	3	0	0	0
161	jp	4.4_normalized.mp4	1	congruent	3	3	0	0	0
161	jp	4.5_normalized.mp4	1	congruent	3	3	0	0	0
161	jp	5.1_normalized.mp4	1	congruent	3	3	0	0	0
161	jp	5.2_normalized.mp4	1	congruent	3	3	0	0	0
161	jp	5.3_normalized.mp4	1	congruent	3	3	0	0	0
161	jp	5.4_normalized.mp4	1	congruent	3	3	0	0	0
161	jp	5.5_normalized.mp4	1	congruent	3	3	0	0	0
161	jp	Lor_Bg_normalized.mp4	1	mcgurk	10	10	0	0	0
161	jp	MS1_F01_C4_normalized.mp4	1	congruent	3	3	0	0	0
161	jp	MS1_F01_C5_normalized.mp4	1	congruent	3	3	0	0	0
161	jp	MS1_F01_C6_normalized.mp4	1	congruent	3	0	0	0	3
161	jp	MS1_F02_C4_normalized.mp4	1	congruent	3	3	0	0	0
161	jp	MS1_F02_C5_normalized.mp4	1	congruent	3	3	0	0	0
161	jp	MS1_F02_C6_normalized.mp4	1	congruent	3	3	0	0	0
161	jp	MS1_F03_C4_normalized.mp4	1	congruent	3	3	0	0	0
161	jp	MS1_F03_C5_normalized.mp4	1	congruent	3	3	0	0	0
161	jp	MS1_F03_C6_normalized.mp4	1	congruent	3	2	0	0	1
161	jp	MS1_F04_C4_normalized.mp4	1	congruent	3	3	0	0	0
161	jp	MS1_F04_C5_normalized.mp4	1	congruent	3	3	0	0	0
161	jp	MS1_F04_C6_normalized.mp4	1	congruent	3	3	0	0	0
161	jp	MS1_F05_C4_normalized.mp4	1	congruent	3	3	0	0	0
161	jp	MS1_F05_C5_normalized.mp4	1	congruent	3	3	0	0	0
161	jp	MS1_F05_C6_normalized.mp4	1	congruent	3	3	0	0	0
161	jp	MS1_F06_C3_normalized.mp4	1	congruent	3	3	0	0	0
161	jp	MS1_F08_C3_normalized.mp4	1	congruent	3	3	0	0	0
161	jp	MS1_M03_C3_normalized.mp4	1	congruent	3	3	0	0	0
161	jp	MS1_M04_C3_normalized.mp4	1	congruent	3	3	0	0	0
161	jp	MS1_M05_C3_normalized.mp4	1	congruent	3	2	0	0	1
161	jp	Maaso_VgaAba_normalized.mp4	2	mcgurk	10	10	0	0	0
161	jp	Maaso_VkaApa_normalized.mp4	2	mcgurk	10	10	0	0	0
161	jp	McGurk2_new_normalized.mp4	1	mcgurk	10	10	0	0	0
161	jp	Mik_Bg_normalized.mp4	1	mcgurk	10	9	0	1	0
161	jp	Quinto_McGurk_normalized.mp4	1	mcgurk	10	10	0	0	0
161	jp	Ter_Bg_normalized.mp4	1	mcgurk	10	10	0	0	0
161	jp	bgd4_normalized.mp4	1	mcgurk	10	10	0	0	0
161	jp	dasmcgurk_std_new_normalized.mp4	1	mcgurk	10	10	0	0	0
161	jp	dkbeard_std_new_normalized.mp4	2	mcgurk	10	0	0	0	10
161	jp	kao_Bg_normalized.mp4	1	mcgurk	10	10	0	0	0
161	jp	mcgurk_kuhl_std_normalized.mp4	2	mcgurk	10	0	0	5	5
161	jp	mcgurk_medina_std_normalized.mp4	1	mcgurk	10	7	0	1	2
161	jp	pkt_normalized.mp4	1	mcgurk	10	4	0	6	0
161	jp	poeppel_pkt_normalized.mp4	1	mcgurk	10	6	0	4	0
170	jp	4.1_normalized.mp4	1	congruent	3	3	0	0	0
170	jp	4.2_normalized.mp4	1	congruent	3	3	0	0	0
170	jp	4.3_normalized.mp4	1	congruent	3	3	0	0	0
170	jp	4.4_normalized.mp4	1	congruent	3	3	0	0	0
170	jp	4.5_normalized.mp4	1	congruent	3	3	0	0	0
170	jp	5.1_normalized.mp4	1	congruent	3	3	0	0	0
170	jp	5.2_normalized.mp4	1	congruent	3	3	0	0	0
170	jp	5.3_normalized.mp4	1	congruent	3	3	0	0	0
170	jp	5.4_normalized.mp4	1	congruent	3	3	0	0	0
170	jp	5.5_normalized.mp4	1	congruent	3	3	0	0	0
170	jp	Lor_Bg_normalized.mp4	1	mcgurk	10	10	0	0	0
170	jp	MS1_F01_C4_normalized.mp4	1	congruent	3	3	0	0	0
170	jp	MS1_F01_C5_normalized.mp4	1	congruent	3	3	0	0	0
170	jp	MS1_F01_C6_normalized.mp4	1	congruent	3	3	0	0	0
170	jp	MS1_F02_C4_normalized.mp4	1	congruent	3	3	0	0	0
170	jp	MS1_F02_C5_normalized.mp4	1	congruent	3	3	0	0	0
170	jp	MS1_F02_C6_normalized.mp4	1	congruent	3	3	0	0	0
170	jp	MS1_F03_C4_normalized.mp4	1	congruent	3	3	0	0	0
170	jp	MS1_F03_C5_normalized.mp4	1	congruent	3	3	0	0	0
170	jp	MS1_F03_C6_normalized.mp4	1	congruent	3	2	0	0	1
170	jp	MS1_F04_C4_normalized.mp4	1	congruent	3	3	0	0	0
170	jp	MS1_F04_C5_normalized.mp4	1	congruent	3	3	0	0	0
170	jp	MS1_F04_C6_normalized.mp4	1	congruent	3	3	0	0	0
170	jp	MS1_F05_C4_normalized.mp4	1	congruent	3	3	0	0	0
170	jp	MS1_F05_C5_normalized.mp4	1	congruent	3	3	0	0	0
170	jp	MS1_F05_C6_normalized.mp4	1	congruent	3	3	0	0	0
170	jp	MS1_F06_C3_normalized.mp4	1	congruent	3	3	0	0	0
170	jp	MS1_F08_C3_normalized.mp4	1	congruent	3	3	0	0	0
170	jp	MS1_M03_C3_normalized.mp4	1	congruent	3	3	0	0	0
170	jp	MS1_M04_C3_normalized.mp4	1	congruent	3	3	0	0	0
170	jp	MS1_M05_C3_normalized.mp4	1	congruent	3	3	0	0	0
170	jp	Maaso_VgaAba_normalized.mp4	2	mcgurk	10	10	0	0	0
170	jp	Maaso_VkaApa_normalized.mp4	2	mcgurk	10	10	0	0	0
170	jp	McGurk2_new_normalized.mp4	1	mcgurk	10	8	0	2	0
170	jp	Mik_Bg_normalized.mp4	1	mcgurk	10	10	0	0	0
170	jp	Quinto_McGurk_normalized.mp4	1	mcgurk	10	10	0	0	0
170	jp	Ter_Bg_normalized.mp4	1	mcgurk	10	10	0	0	0
170	jp	bgd4_normalized.mp4	1	mcgurk	10	8	0	0	2
170	jp	dasmcgurk_std_new_normalized.mp4	1	mcgurk	10	10	0	0	0
170	jp	dkbeard_std_new_normalized.mp4	2	mcgurk	10	10	0	0	0
170	jp	kao_Bg_normalized.mp4	1	mcgurk	10	10	0	0	0
170	jp	mcgurk_kuhl_std_normalized.mp4	2	mcgurk	10	10	0	0	0
170	jp	mcgurk_medina_std_normalized.mp4	1	mcgurk	10	6	0	4	0
170	jp	pkt_normalized.mp4	1	mcgurk	10	5	0	5	0
170	jp	poeppel_pkt_normalized.mp4	1	mcgurk	10	0	0	9	1
173	jp	4.1_normalized.mp4	1	congruent	3	3	0	0	0
173	jp	4.2_normalized.mp4	1	congruent	3	3	0	0	0
173	jp	4.3_normalized.mp4	1	congruent	3	3	0	0	0
173	jp	4.4_normalized.mp4	1	congruent	3	3	0	0	0
173	jp	4.5_normalized.mp4	1	congruent	3	3	0	0	0
173	jp	5.1_normalized.mp4	1	congruent	3	3	0	0	0
173	jp	5.2_normalized.mp4	1	congruent	3	3	0	0	0
173	jp	5.3_normalized.mp4	1	congruent	3	3	0	0	0
173	jp	5.4_normalized.mp4	1	congruent	3	3	0	0	0
173	jp	5.5_normalized.mp4	1	congruent	3	3	0	0	0
173	jp	Lor_Bg_normalized.mp4	1	mcgurk	10	9	0	1	0
173	jp	MS1_F01_C4_normalized.mp4	1	congruent	3	3	0	0	0
173	jp	MS1_F01_C5_normalized.mp4	1	congruent	3	3	0	0	0
173	jp	MS1_F01_C6_normalized.mp4	1	congruent	3	3	0	0	0
173	jp	MS1_F02_C4_normalized.mp4	1	congruent	3	3	0	0	0
173	jp	MS1_F02_C5_normalized.mp4	1	congruent	3	2	0	0	1
173	jp	MS1_F02_C6_normalized.mp4	1	congruent	3	3	0	0	0
173	jp	MS1_F03_C4_normalized.mp4	1	congruent	3	3	0	0	0
173	jp	MS1_F03_C5_normalized.mp4	1	congruent	3	3	0	0	0
173	jp	MS1_F03_C6_normalized.mp4	1	congruent	3	2	0	0	1
173	jp	MS1_F04_C4_normalized.mp4	1	congruent	3	3	0	0	0
173	jp	MS1_F04_C5_normalized.mp4	1	congruent	3	3	0	0	0
173	jp	MS1_F04_C6_normalized.mp4	1	congruent	3	3	0	0	0
173	jp	MS1_F05_C4_normalized.mp4	1	congruent	3	3	0	0	0
173	jp	MS1_F05_C5_normalized.mp4	1	congruent	3	3	0	0	0
173	jp	MS1_F05_C6_normalized.mp4	1	congruent	3	3	0	0	0
173	jp	MS1_F06_C3_normalized.mp4	1	congruent	3	3	0	0	0
173	jp	MS1_F08_C3_normalized.mp4	1	congruent	3	3	0	0	0
173	jp	MS1_M03_C3_normalized.mp4	1	congruent	3	3	0	0	0
173	jp	MS1_M04_C3_normalized.mp4	1	congruent	3	3	0	0	0
173	jp	MS1_M05_C3_normalized.mp4	1	congruent	3	3	0	0	0
173	jp	Maaso_VgaAba_normalized.mp4	2	mcgurk	10	6	4	0	0
173	jp	Maaso_VkaApa_normalized.mp4	2	mcgurk	10	6	0	4	0
173	jp	McGurk2_new_normalized.mp4	1	mcgurk	10	7	0	3	0
173	jp	Mik_Bg_normalized.mp4	1	mcgurk	10	8	1	1	0
173	jp	Quinto_McGurk_normalized.mp4	1	mcgurk	10	9	0	0	1
173	jp	Ter_Bg_normalized.mp4	1	mcgurk	10	5	4	1	0
173	jp	bgd4_normalized.mp4	1	mcgurk	10	9	0	0	1
173	jp	dasmcgurk_std_new_normalized.mp4	1	mcgurk	10	10	0	0	0
173	jp	dkbeard_std_new_normalized.mp4	2	mcgurk	10	0	0	0	10
173	jp	kao_Bg_normalized.mp4	1	mcgurk	10	10	0	0	0
173	jp	mcgurk_kuhl_std_normalized.mp4	2	mcgurk	10	10	0	0	0
173	jp	mcgurk_medina_std_normalized.mp4	1	mcgurk	10	5	2	3	0
173	jp	pkt_normalized.mp4	1	mcgurk	10	1	0	9	0
173	jp	poeppel_pkt_normalized.mp4	1	mcgurk	10	0	0	10	0
174	jp	4.1_normalized.mp4	1	congruent	3	3	0	0	0
174	jp	4.2_normalized.mp4	1	congruent	3	3	0	0	0
174	jp	4.3_normalized.mp4	1	congruent	3	3	0	0	0
174	jp	4.4_normalized.mp4	1	congruent	3	3	0	0	0
174	jp	4.5_normalized.mp4	1	congruent	3	3	0	0	0
174	jp	5.1_normalized.mp4	1	congruent	3	3	0	0	0
174	jp	5.2_normalized.mp4	1	congruent	3	3	0	0	0
174	jp	5.3_normalized.mp4	1	congruent	3	3	0	0	0
174	jp	5.4_normalized.mp4	1	congruent	3	3	0	0	0
174	jp	5.5_normalized.mp4	1	congruent	3	3	0	0	0
174	jp	Lor_Bg_normalized.mp4	1	mcgurk	10	10	0	0	0
174	jp	MS1_F01_C4_normalized.mp4	1	congruent	3	3	0	0	0
174	jp	MS1_F01_C5_normalized.mp4	1	congruent	3	3	0	0	0
174	jp	MS1_F01_C6_normalized.mp4	1	congruent	3	1	0	0	2
174	jp	MS1_F02_C4_normalized.mp4	1	congruent	3	3	0	0	0
174	jp	MS1_F02_C5_normalized.mp4	1	congruent	3	0	0	0	3
174	jp	MS1_F02_C6_normalized.mp4	1	congruent	3	3	0	0	0
174	jp	MS1_F03_C4_normalized.mp4	1	congruent	3	3	0	0	0
174	jp	MS1_F03_C5_normalized.mp4	1	congruent	3	3	0	0	0
174	jp	MS1_F03_C6_normalized.mp4	1	congruent	3	2	0	0	1
174	jp	MS1_F04_C4_normalized.mp4	1	congruent	3	3	0	0	0
174	jp	MS1_F04_C5_normalized.mp4	1	congruent	3	3	0	0	0
174	jp	MS1_F04_C6_normalized.mp4	1	congruent	3	3	0	0	0
174	jp	MS1_F05_C4_normalized.mp4	1	congruent	3	3	0	0	0
174	jp	MS1_F05_C5_normalized.mp4	1	congruent	3	3	0	0	0
174	jp	MS1_F05_C6_normalized.mp4	1	congruent	3	3	0	0	0
174	jp	MS1_F06_C3_normalized.mp4	1	congruent	3	3	0	0	0
174	jp	MS1_F08_C3_normalized.mp4	1	congruent	3	3	0	0	0
174	jp	MS1_M03_C3_normalized.mp4	1	congruent	3	3	0	0	0
174	jp	MS1_M04_C3_normalized.mp4	1	congruent	3	3	0	0	0
174	jp	MS1_M05_C3_normalized.mp4	1	congruent	3	3	0	0	0
174	jp	Maaso_VgaAba_normalized.mp4	2	mcgurk	10	8	2	0	0
174	jp	Maaso_VkaApa_normalized.mp4	2	mcgurk	10	1.5	0	8.5	0
174	jp	McGurk2_new_normalized.mp4	1	mcgurk	10	4	0	6	0
174	jp	Mik_Bg_normalized.mp4	1	mcgurk	10	10	0	0	0
174	jp	Quinto_McGurk_normalized.mp4	1	mcgurk	10	10	0	0	0
174	jp	Ter_Bg_normalized.mp4	1	mcgurk	10	10	0	0	0
174	jp	bgd4_normalized.mp4	1	mcgurk	10	10	0	0	0
174	jp	dasmcgurk_std_new_normalized.mp4	1	mcgurk	10	10	0	0	0
174	jp	dkbeard_std_new_normalized.mp4	2	mcgurk	10	5	0	0	5
174	jp	kao_Bg_normalized.mp4	1	mcgurk	10	10	0	0	0
174	jp	mcgurk_kuhl_std_normalized.mp4	2	mcgurk	10	10	0	0	0
174	jp	mcgurk_medina_std_normalized.mp4	1	mcgurk	10	10	0	0	0
174	jp	pkt_normalized.mp4	1	mcgurk	10	9	0	1	0
174	jp	poeppel_pkt_normalized.mp4	1	mcgurk	10	6	0	4	0
181	jp	4.1_normalized.mp4	1	congruent	3	3	0	0	0
181	jp	4.2_normalized.mp4	1	congruent	3	3	0	0	0
181	jp	4.3_normalized.mp4	1	congruent	3	3	0	0	0
181	jp	4.4_normalized.mp4	1	congruent	3	3	0	0	0
181	jp	4.5_normalized.mp4	1	congruent	3	3	0	0	0
181	jp	5.1_normalized.mp4	1	congruent	3	3	0	0	0
181	jp	5.2_normalized.mp4	1	congruent	3	3	0	0	0
181	jp	5.3_normalized.mp4	1	congruent	3	2	0	0	1
181	jp	5.4_normalized.mp4	1	congruent	3	3	0	0	0
181	jp	5.5_normalized.mp4	1	congruent	3	3	0	0	0
181	jp	Lor_Bg_normalized.mp4	1	mcgurk	10	6	1	3	0
181	jp	MS1_F01_C4_normalized.mp4	1	congruent	3	3	0	0	0
181	jp	MS1_F01_C5_normalized.mp4	1	congruent	3	3	0	0	0
181	jp	MS1_F01_C6_normalized.mp4	1	congruent	3	3	0	0	0
181	jp	MS1_F02_C4_normalized.mp4	1	congruent	3	3	0	0	0
181	jp	MS1_F02_C5_normalized.mp4	1	congruent	3	0	0	0	3
181	jp	MS1_F02_C6_normalized.mp4	1	congruent	3	3	0	0	0
181	jp	MS1_F03_C4_normalized.mp4	1	congruent	3	3	0	0	0
181	jp	MS1_F03_C5_normalized.mp4	1	congruent	3	1	0	0	2
181	jp	MS1_F03_C6_normalized.mp4	1	congruent	3	2	0	0	1
181	jp	MS1_F04_C4_normalized.mp4	1	congruent	3	3	0	0	0
181	jp	MS1_F04_C5_normalized.mp4	1	congruent	3	3	0	0	0
181	jp	MS1_F04_C6_normalized.mp4	1	congruent	3	1	0	0	2
181	jp	MS1_F05_C4_normalized.mp4	1	congruent	3	3	0	0	0
181	jp	MS1_F05_C5_normalized.mp4	1	congruent	3	0	0	0	3
181	jp	MS1_F05_C6_normalized.mp4	1	congruent	3	0	0	0	3
181	jp	MS1_F06_C3_normalized.mp4	1	congruent	3	3	0	0	0
181	jp	MS1_F08_C3_normalized.mp4	1	congruent	3	3	0	0	0
181	jp	MS1_M03_C3_normalized.mp4	1	congruent	3	3	0	0	0
181	jp	MS1_M04_C3_normalized.mp4	1	congruent	3	3	0	0	0
181	jp	MS1_M05_C3_normalized.mp4	1	congruent	3	3	0	0	0
181	jp	Maaso_VgaAba_normalized.mp4	2	mcgurk	10	10	0	0	0
181	jp	Maaso_VkaApa_normalized.mp4	2	mcgurk	10	7	0	3	0
181	jp	McGurk2_new_normalized.mp4	1	mcgurk	10	10	0	0	0
181	jp	Mik_Bg_normalized.mp4	1	mcgurk	10	10	0	0	0
181	jp	Quinto_McGurk_normalized.mp4	1	mcgurk	10	9	0	1	0
181	jp	Ter_Bg_normalized.mp4	1	mcgurk	10	10	0	0	0
181	jp	bgd4_normalized.mp4	1	mcgurk	10	10	0	0	0
181	jp	dasmcgurk_std_new_normalized.mp4	1	mcgurk	10	10	0	0	0
181	jp	dkbeard_std_new_normalized.mp4	2	mcgurk	10	10	0	0	0
181	jp	kao_Bg_normalized.mp4	1	mcgurk	10	10	0	0	0
181	jp	mcgurk_kuhl_std_normalized.mp4	2	mcgurk	10	10	0	0	0
181	jp	mcgurk_medina_std_normalized.mp4	1	mcgurk	10	9	0	0	1
181	jp	pkt_normalized.mp4	1	mcgurk	10	1	0	9	0
181	jp	poeppel_pkt_normalized.mp4	1	mcgurk	10	1	0	9	0
190	jp	4.1_normalized.mp4	1	congruent	3	3	0	0	0
190	jp	4.2_normalized.mp4	1	congruent	3	3	0	0	0
190	jp	4.3_normalized.mp4	1	congruent	3	3	0	0	0
190	jp	4.4_normalized.mp4	1	congruent	3	2	0	1	0
190	jp	4.5_normalized.mp4	1	congruent	3	2	0	1	0
190	jp	5.1_normalized.mp4	1	congruent	3	3	0	0	0
190	jp	5.2_normalized.mp4	1	congruent	3	3	0	0	0
190	jp	5.3_normalized.mp4	1	congruent	3	3	0	0	0
190	jp	5.4_normalized.mp4	1	congruent	3	2	0	0	1
190	jp	5.5_normalized.mp4	1	congruent	3	1	0	0	2
190	jp	Lor_Bg_normalized.mp4	1	mcgurk	10	10	0	0	0
190	jp	MS1_F01_C4_normalized.mp4	1	congruent	3	2	0	0	1
190	jp	MS1_F01_C5_normalized.mp4	1	congruent	3	2	0	0	1
190	jp	MS1_F01_C6_normalized.mp4	1	congruent	3	3	0	0	0
190	jp	MS1_F02_C4_normalized.mp4	1	congruent	3	2	0	0	1
190	jp	MS1_F02_C5_normalized.mp4	1	congruent	3	2	0	0	1
190	jp	MS1_F02_C6_normalized.mp4	1	congruent	3	2	0	0	1
190	jp	MS1_F03_C4_normalized.mp4	1	congruent	3	3	0	0	0
190	jp	MS1_F03_C5_normalized.mp4	1	congruent	3	3	0	0	0
190	jp	MS1_F03_C6_normalized.mp4	1	congruent	3	2	0	0	1
190	jp	MS1_F04_C4_normalized.mp4	1	congruent	3	3	0	0	0
190	jp	MS1_F04_C5_normalized.mp4	1	congruent	3	2	0	0	1
190	jp	MS1_F04_C6_normalized.mp4	1	congruent	3	1	0	0	2
190	jp	MS1_F05_C4_normalized.mp4	1	congruent	3	1	0	0	2
190	jp	MS1_F05_C5_normalized.mp4	1	congruent	3	2	0	0	1
190	jp	MS1_F05_C6_normalized.mp4	1	congruent	3	1	0	0	2
190	jp	MS1_F06_C3_normalized.mp4	1	congruent	3	2	0	0	1
190	jp	MS1_F08_C3_normalized.mp4	1	congruent	3	3	0	0	0
190	jp	MS1_M03_C3_normalized.mp4	1	congruent	3	2	0	0	1
190	jp	MS1_M04_C3_normalized.mp4	1	congruent	3	3	0	0	0
190	jp	MS1_M05_C3_normalized.mp4	1	congruent	3	1	0	0	2
190	jp	Maaso_VgaAba_normalized.mp4	2	mcgurk	10	5	0	4	1
190	jp	Maaso_VkaApa_normalized.mp4	2	mcgurk	10	5	1	3	1
190	jp	McGurk2_new_normalized.mp4	1	mcgurk	10	7	1	2	0
190	jp	Mik_Bg_normalized.mp4	1	mcgurk	10	7	1	1	1
190	jp	Quinto_McGurk_normalized.mp4	1	mcgurk	10	8	1	1	0
190	jp	Ter_Bg_normalized.mp4	1	mcgurk	10	5	1	2	2
190	jp	bgd4_normalized.mp4	1	mcgurk	10	9	0	1	0
190	jp	dasmcgurk_std_new_normalized.mp4	1	mcgurk	10	9	0	1	0
190	jp	dkbeard_std_new_normalized.mp4	2	mcgurk	10	8	0	1	1
190	jp	kao_Bg_normalized.mp4	1	mcgurk	10	9	1	0	0
190	jp	mcgurk_kuhl_std_normalized.mp4	2	mcgurk	10	8	0	2	0
190	jp	mcgurk_medina_std_normalized.mp4	1	mcgurk	10	2	2	6	0
190	jp	pkt_normalized.mp4	1	mcgurk	10	4	0	6	0
190	jp	poeppel_pkt_normalized.mp4	1	mcgurk	10	3	3	4	0
193	jp	4.1_normalized.mp4	1	congruent	3	3	0	0	0
193	jp	4.2_normalized.mp4	1	congruent	3	3	0	0	0
193	jp	4.3_normalized.mp4	1	congruent	3	3	0	0	0
193	jp	4.4_normalized.mp4	1	congruent	3	3	0	0	0
193	jp	4.5_normalized.mp4	1	congruent	3	3	0	0	0
193	jp	5.1_normalized.mp4	1	congruent	3	3	0	0	0
193	jp	5.2_normalized.mp4	1	congruent	3	3	0	0	0
193	jp	5.3_normalized.mp4	1	congruent	3	3	0	0	0
193	jp	5.4_normalized.mp4	1	congruent	3	3	0	0	0
193	jp	5.5_normalized.mp4	1	congruent	3	3	0	0	0
193	jp	Lor_Bg_normalized.mp4	1	mcgurk	10	10	0	0	0
193	jp	MS1_F01_C4_normalized.mp4	1	congruent	3	3	0	0	0
193	jp	MS1_F01_C5_normalized.mp4	1	congruent	3	3	0	0	0
193	jp	MS1_F01_C6_normalized.mp4	1	congruent	3	3	0	0	0
193	jp	MS1_F02_C4_normalized.mp4	1	congruent	3	2	0	0	1
193	jp	MS1_F02_C5_normalized.mp4	1	congruent	3	3	0	0	0
193	jp	MS1_F02_C6_normalized.mp4	1	congruent	3	3	0	0	0
193	jp	MS1_F03_C4_normalized.mp4	1	congruent	3	3	0	0	0
193	jp	MS1_F03_C5_normalized.mp4	1	congruent	3	3	0	0	0
193	jp	MS1_F03_C6_normalized.mp4	1	congruent	3	0	0	0	3
193	jp	MS1_F04_C4_normalized.mp4	1	congruent	3	3	0	0	0
193	jp	MS1_F04_C5_normalized.mp4	1	congruent	3	3	0	0	0
193	jp	MS1_F04_C6_normalized.mp4	1	congruent	3	3	0	0	0
193	jp	MS1_F05_C4_normalized.mp4	1	congruent	3	3	0	0	0
193	jp	MS1_F05_C5_normalized.mp4	1	congruent	3	2	0	0	1
193	jp	MS1_F05_C6_normalized.mp4	1	congruent	3	2	0	0	1
193	jp	MS1_F06_C3_normalized.mp4	1	congruent	3	3	0	0	0
193	jp	MS1_F08_C3_normalized.mp4	1	congruent	3	3	0	0	0
193	jp	MS1_M03_C3_normalized.mp4	1	congruent	3	3	0	0	0
193	jp	MS1_M04_C3_normalized.mp4	1	congruent	3	3	0	0	0
193	jp	MS1_M05_C3_normalized.mp4	1	congruent	3	3	0	0	0
193	jp	Maaso_VgaAba_normalized.mp4	2	mcgurk	10	7	3	0	0
193	jp	Maaso_VkaApa_normalized.mp4	2	mcgurk	10	5	0	0	5
193	jp	McGurk2_new_normalized.mp4	1	mcgurk	10	7	0	0	3
193	jp	Mik_Bg_normalized.mp4	1	mcgurk	10	9	0	1	0
193	jp	Quinto_McGurk_normalized.mp4	1	mcgurk	10	10	0	0	0
193	jp	Ter_Bg_normalized.mp4	1	mcgurk	10	10	0	0	0
193	jp	bgd4_normalized.mp4	1	mcgurk	10	10	0	0	0
193	jp	dasmcgurk_std_new_normalized.mp4	1	mcgurk	10	10	0	0	0
193	jp	dkbeard_std_new_normalized.mp4	2	mcgurk	10	10	0	0	0
193	jp	kao_Bg_normalized.mp4	1	mcgurk	10	10	0	0	0
193	jp	mcgurk_kuhl_std_normalized.mp4	2	mcgurk	10	10	0	0	0
193	jp	mcgurk_medina_std_normalized.mp4	1	mcgurk	10	0	0	0	10
193	jp	pkt_normalized.mp4	1	mcgurk	10	10	0	0	0
193	jp	poeppel_pkt_normalized.mp4	1	mcgurk	10	9	0	0	1
201	jp	4.1_normalized.mp4	1	congruent	3	3	0	0	0
201	jp	4.2_normalized.mp4	1	congruent	3	3	0	0	0
201	jp	4.3_normalized.mp4	1	congruent	3	3	0	0	0
201	jp	4.4_normalized.mp4	1	congruent	3	3	0	0	0
201	jp	4.5_normalized.mp4	1	congruent	3	3	0	0	0
201	jp	5.1_normalized.mp4	1	congruent	3	3	0	0	0
201	jp	5.2_normalized.mp4	1	congruent	3	3	0	0	0
201	jp	5.3_normalized.mp4	1	congruent	3	3	0	0	0
201	jp	5.4_normalized.mp4	1	congruent	3	3	0	0	0
201	jp	5.5_normalized.mp4	1	congruent	3	3	0	0	0
201	jp	Lor_Bg_normalized.mp4	1	mcgurk	10	10	0	0	0
201	jp	MS1_F01_C4_normalized.mp4	1	congruent	3	3	0	0	0
201	jp	MS1_F01_C5_normalized.mp4	1	congruent	3	3	0	0	0
201	jp	MS1_F01_C6_normalized.mp4	1	congruent	3	3	0	0	0
201	jp	MS1_F02_C4_normalized.mp4	1	congruent	3	3	0	0	0
201	jp	MS1_F02_C5_normalized.mp4	1	congruent	3	3	0	0	0
201	jp	MS1_F02_C6_normalized.mp4	1	congruent	3	3	0	0	0
201	jp	MS1_F03_C4_normalized.mp4	1	congruent	3	3	0	0	0
201	jp	MS1_F03_C5_normalized.mp4	1	congruent	3	3	0	0	0
201	jp	MS1_F03_C6_normalized.mp4	1	congruent	3	2	0	0	1
201	jp	MS1_F04_C4_normalized.mp4	1	congruent	3	3	0	0	0
201	jp	MS1_F04_C5_normalized.mp4	1	congruent	3	3	0	0	0
201	jp	MS1_F04_C6_normalized.mp4	1	congruent	3	3	0	0	0
201	jp	MS1_F05_C4_normalized.mp4	1	congruent	3	3	0	0	0
201	jp	MS1_F05_C5_normalized.mp4	1	congruent	3	3	0	0	0
201	jp	MS1_F05_C6_normalized.mp4	1	congruent	3	3	0	0	0
201	jp	MS1_F06_C3_normalized.mp4	1	congruent	3	3	0	0	0
201	jp	MS1_F08_C3_normalized.mp4	1	congruent	3	3	0	0	0
201	jp	MS1_M03_C3_normalized.mp4	1	congruent	3	3	0	0	0
201	jp	MS1_M04_C3_normalized.mp4	1	congruent	3	3	0	0	0
201	jp	MS1_M05_C3_normalized.mp4	1	congruent	3	3	0	0	0
201	jp	Maaso_VgaAba_normalized.mp4	2	mcgurk	10	10	0	0	0
201	jp	Maaso_VkaApa_normalized.mp4	2	mcgurk	10	10	0	0	0
201	jp	McGurk2_new_normalized.mp4	1	mcgurk	10	10	0	0	0
201	jp	Mik_Bg_normalized.mp4	1	mcgurk	10	10	0	0	0
201	jp	Quinto_McGurk_normalized.mp4	1	mcgurk	10	10	0	0	0
201	jp	Ter_Bg_normalized.mp4	1	mcgurk	10	10	0	0	0
201	jp	bgd4_normalized.mp4	1	mcgurk	10	10	0	0	0
201	jp	dasmcgurk_std_new_normalized.mp4	1	mcgurk	10	10	0	0	0
201	jp	dkbeard_std_new_normalized.mp4	2	mcgurk	10	0	0	0	10
201	jp	kao_Bg_normalized.mp4	1	mcgurk	10	10	0	0	0
201	jp	mcgurk_kuhl_std_normalized.mp4	2	mcgurk	10	10	0	0	0
201	jp	mcgurk_medina_std_normalized.mp4	1	mcgurk	10	10	0	0	0
201	jp	pkt_normalized.mp4	1	mcgurk	10	6	0	4	0
201	jp	poeppel_pkt_normalized.mp4	1	mcgurk	10	6	0	4	0
217	jp	4.1_normalized.mp4	1	congruent	3	2	0	0	1
217	jp	4.2_normalized.mp4	1	congruent	3	3	0	0	0
217	jp	4.3_normalized.mp4	1	congruent	3	3	0	0	0
217	jp	4.4_normalized.mp4	1	congruent	3	2	0	1	0
217	jp	4.5_normalized.mp4	1	congruent	3	3	0	0	0
217	jp	5.1_normalized.mp4	1	congruent	3	3	0	0	0
217	jp	5.2_normalized.mp4	1	congruent	3	3	0	0	0
217	jp	5.3_normalized.mp4	1	congruent	3	3	0	0	0
217	jp	5.4_normalized.mp4	1	congruent	3	3	0	0	0
217	jp	5.5_normalized.mp4	1	congruent	3	3	0	0	0
217	jp	Lor_Bg_normalized.mp4	1	mcgurk	10	5	0	5	0
217	jp	MS1_F01_C4_normalized.mp4	1	congruent	3	3	0	0	0
217	jp	MS1_F01_C5_normalized.mp4	1	congruent	3	3	0	0	0
217	jp	MS1_F01_C6_normalized.mp4	1	congruent	3	3	0	0	0
217	jp	MS1_F02_C4_normalized.mp4	1	congruent	3	3	0	0	0
217	jp	MS1_F02_C5_normalized.mp4	1	congruent	3	3	0	0	0
217	jp	MS1_F02_C6_normalized.mp4	1	congruent	3	3	0	0	0
217	jp	MS1_F03_C4_normalized.mp4	1	congruent	3	3	0	0	0
217	jp	MS1_F03_C5_normalized.mp4	1	congruent	3	3	0	0	0
217	jp	MS1_F03_C6_normalized.mp4	1	congruent	3	2	0	0	1
217	jp	MS1_F04_C4_normalized.mp4	1	congruent	3	3	0	0	0
217	jp	MS1_F04_C5_normalized.mp4	1	congruent	3	3	0	0	0
217	jp	MS1_F04_C6_normalized.mp4	1	congruent	3	3	0	0	0
217	jp	MS1_F05_C4_normalized.mp4	1	congruent	3	3	0	0	0
217	jp	MS1_F05_C5_normalized.mp4	1	congruent	3	3	0	0	0
217	jp	MS1_F05_C6_normalized.mp4	1	congruent	3	3	0	0	0
217	jp	MS1_F06_C3_normalized.mp4	1	congruent	3	3	0	0	0
217	jp	MS1_F08_C3_normalized.mp4	1	congruent	3	3	0	0	0
217	jp	MS1_M03_C3_normalized.mp4	1	congruent	3	3	0	0	0
217	jp	MS1_M04_C3_normalized.mp4	1	congruent	3	3	0	0	0
217	jp	MS1_M05_C3_normalized.mp4	1	congruent	3	3	0	0	0
217	jp	Maaso_VgaAba_normalized.mp4	2	mcgurk	10	9	0	1	0
217	jp	Maaso_VkaApa_normalized.mp4	2	mcgurk	10	1	0	9	0
217	jp	McGurk2_new_normalized.mp4	1	mcgurk	10	2	0	7	1
217	jp	Mik_Bg_normalized.mp4	1	mcgurk	10	2	0	8	0
217	jp	Quinto_McGurk_normalized.mp4	1	mcgurk	10	8	0	2	0
217	jp	Ter_Bg_normalized.mp4	1	mcgurk	10	2	1	7	0
217	jp	bgd4_normalized.mp4	1	mcgurk	10	4	0	0	6
217	jp	dasmcgurk_std_new_normalized.mp4	1	mcgurk	10	6	0	4	0
217	jp	dkbeard_std_new_normalized.mp4	2	mcgurk	10	5	0	0	5
217	jp	kao_Bg_normalized.mp4	1	mcgurk	10	3	0	7	0
217	jp	mcgurk_kuhl_std_normalized.mp4	2	mcgurk	10	10	0	0	0
217	jp	mcgurk_medina_std_normalized.mp4	1	mcgurk	10	0	0	10	0
217	jp	pkt_normalized.mp4	1	mcgurk	10	0	0	10	0
217	jp	poeppel_pkt_normalized.mp4	1	mcgurk	10	0	0	10	0
225	jp	4.1_normalized.mp4	1	congruent	3	3	0	0	0
225	jp	4.2_normalized.mp4	1	congruent	3	3	0	0	0
225	jp	4.3_normalized.mp4	1	congruent	3	3	0	0	0
225	jp	4.4_normalized.mp4	1	congruent	3	3	0	0	0
225	jp	4.5_normalized.mp4	1	congruent	3	3	0	0	0
225	jp	5.1_normalized.mp4	1	congruent	3	3	0	0	0
225	jp	5.2_normalized.mp4	1	congruent	3	3	0	0	0
225	jp	5.3_normalized.mp4	1	congruent	3	3	0	0	0
225	jp	5.4_normalized.mp4	1	congruent	3	3	0	0	0
225	jp	5.5_normalized.mp4	1	congruent	3	3	0	0	0
225	jp	Lor_Bg_normalized.mp4	1	mcgurk	10	9	0	1	0
225	jp	MS1_F01_C4_normalized.mp4	1	congruent	3	3	0	0	0
225	jp	MS1_F01_C5_normalized.mp4	1	congruent	3	3	0	0	0
225	jp	MS1_F01_C6_normalized.mp4	1	congruent	3	3	0	0	0
225	jp	MS1_F02_C4_normalized.mp4	1	congruent	3	3	0	0	0
225	jp	MS1_F02_C5_normalized.mp4	1	congruent	3	3	0	0	0
225	jp	MS1_F02_C6_normalized.mp4	1	congruent	3	3	0	0	0
225	jp	MS1_F03_C4_normalized.mp4	1	congruent	3	3	0	0	0
225	jp	MS1_F03_C5_normalized.mp4	1	congruent	3	3	0	0	0
225	jp	MS1_F03_C6_normalized.mp4	1	congruent	3	2	0	0	1
225	jp	MS1_F04_C4_normalized.mp4	1	congruent	3	3	0	0	0
225	jp	MS1_F04_C5_normalized.mp4	1	congruent	3	3	0	0	0
225	jp	MS1_F04_C6_normalized.mp4	1	congruent	3	3	0	0	0
225	jp	MS1_F05_C4_normalized.mp4	1	congruent	3	3	0	0	0
225	jp	MS1_F05_C5_normalized.mp4	1	congruent	3	3	0	0	0
225	jp	MS1_F05_C6_normalized.mp4	1	congruent	3	3	0	0	0
225	jp	MS1_F06_C3_normalized.mp4	1	congruent	3	3	0	0	0
225	jp	MS1_F08_C3_normalized.mp4	1	congruent	3	3	0	0	0
225	jp	MS1_M03_C3_normalized.mp4	1	congruent	3	3	0	0	0
225	jp	MS1_M04_C3_normalized.mp4	1	congruent	3	3	0	0	0
225	jp	MS1_M05_C3_normalized.mp4	1	congruent	3	3	0	0	0
225	jp	Maaso_VgaAba_normalized.mp4	2	mcgurk	10	5.5	4.5	0	0
225	jp	Maaso_VkaApa_normalized.mp4	2	mcgurk	10	4.5	0	5.5	0
225	jp	McGurk2_new_normalized.mp4	1	mcgurk	10	6	0	4	0
225	jp	Mik_Bg_normalized.mp4	1	mcgurk	10	9	0	1	0
225	jp	Quinto_McGurk_normalized.mp4	1	mcgurk	10	8	1	0	1
225	jp	Ter_Bg_normalized.mp4	1	mcgurk	10	8	0	1	1
225	jp	bgd4_normalized.mp4	1	mcgurk	10	6	0	0	4
225	jp	dasmcgurk_std_new_normalized.mp4	1	mcgurk	10	5	0	5	0
225	jp	dkbeard_std_new_normalized.mp4	2	mcgurk	10	10	0	0	0
225	jp	kao_Bg_normalized.mp4	1	mcgurk	10	9	0	0	1
225	jp	mcgurk_kuhl_std_normalized.mp4	2	mcgurk	10	10	0	0	0
225	jp	mcgurk_medina_std_normalized.mp4	1	mcgurk	10	0	0	10	0
225	jp	pkt_normalized.mp4	1	mcgurk	10	1	0	8	1
225	jp	poeppel_pkt_normalized.mp4	1	mcgurk	10	0	0	10	0
227	jp	4.1_normalized.mp4	1	congruent	3	3	0	0	0
227	jp	4.2_normalized.mp4	1	congruent	3	3	0	0	0
227	jp	4.3_normalized.mp4	1	congruent	3	3	0	0	0
227	jp	4.4_normalized.mp4	1	congruent	3	2	0	0	1
227	jp	4.5_normalized.mp4	1	congruent	3	3	0	0	0
227	jp	5.1_normalized.mp4	1	congruent	3	3	0	0	0
227	jp	5.2_normalized.mp4	1	congruent	3	3	0	0	0
227	jp	5.3_normalized.mp4	1	congruent	3	3	0	0	0
227	jp	5.4_normalized.mp4	1	congruent	3	3	0	0	0
227	jp	5.5_normalized.mp4	1	congruent	3	3	0	0	0
227	jp	Lor_Bg_normalized.mp4	1	mcgurk	10	10	0	0	0
227	jp	MS1_F01_C4_normalized.mp4	1	congruent	3	3	0	0	0
227	jp	MS1_F01_C5_normalized.mp4	1	congruent	3	3	0	0	0
227	jp	MS1_F01_C6_normalized.mp4	1	congruent	3	3	0	0	0
227	jp	MS1_F02_C4_normalized.mp4	1	congruent	3	3	0	0	0
227	jp	MS1_F02_C5_normalized.mp4	1	congruent	3	3	0	0	0
227	jp	MS1_F02_C6_normalized.mp4	1	congruent	3	3	0	0	0
227	jp	MS1_F03_C4_normalized.mp4	1	congruent	3	3	0	0	0
227	jp	MS1_F03_C5_normalized.mp4	1	congruent	3	3	0	0	0
227	jp	MS1_F03_C6_normalized.mp4	1	congruent	3	2	0	0	1
227	jp	MS1_F04_C4_normalized.mp4	1	congruent	3	3	0	0	0
227	jp	MS1_F04_C5_normalized.mp4	1	congruent	3	3	0	0	0
227	jp	MS1_F04_C6_normalized.mp4	1	congruent	3	3	0	0	0
227	jp	MS1_F05_C4_normalized.mp4	1	congruent	3	3	0	0	0
227	jp	MS1_F05_C5_normalized.mp4	1	congruent	3	2	0	0	1
227	jp	MS1_F05_C6_normalized.mp4	1	congruent	3	3	0	0	0
227	jp	MS1_F06_C3_normalized.mp4	1	congruent	3	3	0	0	0
227	jp	MS1_F08_C3_normalized.mp4	1	congruent	3	2	0	0	1
227	jp	MS1_M03_C3_normalized.mp4	1	congruent	3	3	0	0	0
227	jp	MS1_M04_C3_normalized.mp4	1	congruent	3	3	0	0	0
227	jp	MS1_M05_C3_normalized.mp4	1	congruent	3	3	0	0	0
227	jp	Maaso_VgaAba_normalized.mp4	2	mcgurk	10	10	0	0	0
227	jp	Maaso_VkaApa_normalized.mp4	2	mcgurk	10	10	0	0	0
227	jp	McGurk2_new_normalized.mp4	1	mcgurk	10	10	0	0	0
227	jp	Mik_Bg_normalized.mp4	1	mcgurk	10	10	0	0	0
227	jp	Quinto_McGurk_normalized.mp4	1	mcgurk	10	10	0	0	0
227	jp	Ter_Bg_normalized.mp4	1	mcgurk	10	10	0	0	0
227	jp	bgd4_normalized.mp4	1	mcgurk	10	8	0	0	2
227	jp	dasmcgurk_std_new_normalized.mp4	1	mcgurk	10	10	0	0	0
227	jp	dkbeard_std_new_normalized.mp4	2	mcgurk	10	10	0	0	0
227	jp	kao_Bg_normalized.mp4	1	mcgurk	10	10	0	0	0
227	jp	mcgurk_kuhl_std_normalized.mp4	2	mcgurk	10	10	0	0	0
227	jp	mcgurk_medina_std_normalized.mp4	1	mcgurk	10	10	0	0	0
227	jp	pkt_normalized.mp4	1	mcgurk	10	1	0	9	0
227	jp	poeppel_pkt_normalized.mp4	1	mcgurk	10	9	0	1	0
239	jp	4.1_normalized.mp4	1	congruent	3	3	0	0	0
239	jp	4.2_normalized.mp4	1	congruent	3	3	0	0	0
239	jp	4.3_normalized.mp4	1	congruent	3	3	0	0	0
239	jp	4.4_normalized.mp4	1	congruent	3	3	0	0	0
239	jp	4.5_normalized.mp4	1	congruent	3	3	0	0	0
239	jp	5.1_normalized.mp4	1	congruent	3	3	0	0	0
239	jp	5.2_normalized.mp4	1	congruent	3	3	0	0	0
239	jp	5.3_normalized.mp4	1	congruent	3	3	0	0	0
239	jp	5.4_normalized.mp4	1	congruent	3	3	0	0	0
239	jp	5.5_normalized.mp4	1	congruent	3	3	0	0	0
239	jp	Lor_Bg_normalized.mp4	1	mcgurk	10	8	2	0	0
239	jp	MS1_F01_C4_normalized.mp4	1	congruent	3	3	0	0	0
239	jp	MS1_F01_C5_normalized.mp4	1	congruent	3	3	0	0	0
239	jp	MS1_F01_C6_normalized.mp4	1	congruent	3	0	0	0	3
239	jp	MS1_F02_C4_normalized.mp4	1	congruent	3	3	0	0	0
239	jp	MS1_F02_C5_normalized.mp4	1	congruent	3	3	0	0	0
239	jp	MS1_F02_C6_normalized.mp4	1	congruent	3	2	0	0	1
239	jp	MS1_F03_C4_normalized.mp4	1	congruent	3	3	0	0	0
239	jp	MS1_F03_C5_normalized.mp4	1	congruent	3	3	0	0	0
239	jp	MS1_F03_C6_normalized.mp4	1	congruent	3	2	0	0	1
239	jp	MS1_F04_C4_normalized.mp4	1	congruent	3	3	0	0	0
239	jp	MS1_F04_C5_normalized.mp4	1	congruent	3	3	0	0	0
239	jp	MS1_F04_C6_normalized.mp4	1	congruent	3	3	0	0	0
239	jp	MS1_F05_C4_normalized.mp4	1	congruent	3	3	0	0	0
239	jp	MS1_F05_C5_normalized.mp4	1	congruent	3	3	0	0	0
239	jp	MS1_F05_C6_normalized.mp4	1	congruent	3	0	0	0	3
239	jp	MS1_F06_C3_normalized.mp4	1	congruent	3	3	0	0	0
239	jp	MS1_F08_C3_normalized.mp4	1	congruent	3	3	0	0	0
239	jp	MS1_M03_C3_normalized.mp4	1	congruent	3	3	0	0	0
239	jp	MS1_M04_C3_normalized.mp4	1	congruent	3	3	0	0	0
239	jp	MS1_M05_C3_normalized.mp4	1	congruent	3	3	0	0	0
239	jp	Maaso_VgaAba_normalized.mp4	2	mcgurk	10	2	8	0	0
239	jp	Maaso_VkaApa_normalized.mp4	2	mcgurk	10	1	6.5	0	2.5
239	jp	McGurk2_new_normalized.mp4	1	mcgurk	10	10	0	0	0
239	jp	Mik_Bg_normalized.mp4	1	mcgurk	10	10	0	0	0
239	jp	Quinto_McGurk_normalized.mp4	1	mcgurk	10	10	0	0	0
239	jp	Ter_Bg_normalized.mp4	1	mcgurk	10	10	0	0	0
239	jp	bgd4_normalized.mp4	1	mcgurk	10	3	0	0	7
239	jp	dasmcgurk_std_new_normalized.mp4	1	mcgurk	10	10	0	0	0
239	jp	dkbeard_std_new_normalized.mp4	2	mcgurk	10	10	0	0	0
239	jp	kao_Bg_normalized.mp4	1	mcgurk	10	10	0	0	0
239	jp	mcgurk_kuhl_std_normalized.mp4	2	mcgurk	10	10	0	0	0
239	jp	mcgurk_medina_std_normalized.mp4	1	mcgurk	10	0	0	0	10
239	jp	pkt_normalized.mp4	1	mcgurk	10	4	0	6	0
239	jp	poeppel_pkt_normalized.mp4	1	mcgurk	10	0	0	10	0
240	jp	4.1_normalized.mp4	1	congruent	3	3	0	0	0
240	jp	4.2_normalized.mp4	1	congruent	3	3	0	0	0
240	jp	4.3_normalized.mp4	1	congruent	3	3	0	0	0
240	jp	4.4_normalized.mp4	1	congruent	3	3	0	0	0
240	jp	4.5_normalized.mp4	1	congruent	3	3	0	0	0
240	jp	5.1_normalized.mp4	1	congruent	3	3	0	0	0
240	jp	5.2_normalized.mp4	1	congruent	3	3	0	0	0
240	jp	5.3_normalized.mp4	1	congruent	3	3	0	0	0
240	jp	5.4_normalized.mp4	1	congruent	3	3	0	0	0
240	jp	5.5_normalized.mp4	1	congruent	3	3	0	0	0
240	jp	Lor_Bg_normalized.mp4	1	mcgurk	10	3	2	5	0
240	jp	MS1_F01_C4_normalized.mp4	1	congruent	3	3	0	0	0
240	jp	MS1_F01_C5_normalized.mp4	1	congruent	3	3	0	0	0
240	jp	MS1_F01_C6_normalized.mp4	1	congruent	3	3	0	0	0
240	jp	MS1_F02_C4_normalized.mp4	1	congruent	3	3	0	0	0
240	jp	MS1_F02_C5_normalized.mp4	1	congruent	3	3	0	0	0
240	jp	MS1_F02_C6_normalized.mp4	1	congruent	3	3	0	0	0
240	jp	MS1_F03_C4_normalized.mp4	1	congruent	3	3	0	0	0
240	jp	MS1_F03_C5_normalized.mp4	1	congruent	3	3	0	0	0
240	jp	MS1_F03_C6_normalized.mp4	1	congruent	3	3	0	0	0
240	jp	MS1_F04_C4_normalized.mp4	1	congruent	3	3	0	0	0
240	jp	MS1_F04_C5_normalized.mp4	1	congruent	3	3	0	0	0
240	jp	MS1_F04_C6_normalized.mp4	1	congruent	3	3	0	0	0
240	jp	MS1_F05_C4_normalized.mp4	1	congruent	3	3	0	0	0
240	jp	MS1_F05_C5_normalized.mp4	1	congruent	3	3	0	0	0
240	jp	MS1_F05_C6_normalized.mp4	1	congruent	3	3	0	0	0
240	jp	MS1_F06_C3_normalized.mp4	1	congruent	3	3	0	0	0
240	jp	MS1_F08_C3_normalized.mp4	1	congruent	3	3	0	0	0
240	jp	MS1_M03_C3_normalized.mp4	1	congruent	3	3	0	0	0
240	jp	MS1_M04_C3_normalized.mp4	1	congruent	3	3	0	0	0
240	jp	MS1_M05_C3_normalized.mp4	1	congruent	3	3	0	0	0
240	jp	Maaso_VgaAba_normalized.mp4	2	mcgurk	10	0	10	0	0
240	jp	Maaso_VkaApa_normalized.mp4	2	mcgurk	10	10	0	0	0
240	jp	McGurk2_new_normalized.mp4	1	mcgurk	10	6	0	4	0
240	jp	Mik_Bg_normalized.mp4	1	mcgurk	10	1	0	9	0
240	jp	Quinto_McGurk_normalized.mp4	1	mcgurk	10	10	0	0	0
240	jp	Ter_Bg_normalized.mp4	1	mcgurk	10	9	0	1	0
240	jp	bgd4_normalized.mp4	1	mcgurk	10	9	0	1	0
240	jp	dasmcgurk_std_new_normalized.mp4	1	mcgurk	10	10	0	0	0
240	jp	dkbeard_std_new_normalized.mp4	2	mcgurk	10	10	0	0	0
240	jp	kao_Bg_normalized.mp4	1	mcgurk	10	10	0	0	0
240	jp	mcgurk_kuhl_std_normalized.mp4	2	mcgurk	10	10	0	0	0
240	jp	mcgurk_medina_std_normalized.mp4	1	mcgurk	10	0	0	10	0
240	jp	pkt_normalized.mp4	1	mcgurk	10	0	0	10	0
240	jp	poeppel_pkt_normalized.mp4	1	mcgurk	10	1	0	9	0
263	jp	4.1_normalized.mp4	1	congruent	3	3	0	0	0
263	jp	4.2_normalized.mp4	1	congruent	3	3	0	0	0
263	jp	4.3_normalized.mp4	1	congruent	3	3	0	0	0
263	jp	4.4_normalized.mp4	1	congruent	3	3	0	0	0
263	jp	4.5_normalized.mp4	1	congruent	3	3	0	0	0
263	jp	5.1_normalized.mp4	1	congruent	3	3	0	0	0
263	jp	5.2_normalized.mp4	1	congruent	3	3	0	0	0
263	jp	5.3_normalized.mp4	1	congruent	3	3	0	0	0
263	jp	5.4_normalized.mp4	1	congruent	3	3	0	0	0
263	jp	5.5_normalized.mp4	1	congruent	3	3	0	0	0
263	jp	Lor_Bg_normalized.mp4	1	mcgurk	10	2	0	7	1
263	jp	MS1_F01_C4_normalized.mp4	1	congruent	3	3	0	0	0
263	jp	MS1_F01_C5_normalized.mp4	1	congruent	3	3	0	0	0
263	jp	MS1_F01_C6_normalized.mp4	1	congruent	3	3	0	0	0
263	jp	MS1_F02_C4_normalized.mp4	1	congruent	3	3	0	0	0
263	jp	MS1_F02_C5_normalized.mp4	1	congruent	3	3	0	0	0
263	jp	MS1_F02_C6_normalized.mp4	1	congruent	3	3	0	0	0
263	jp	MS1_F03_C4_normalized.mp4	1	congruent	3	3	0	0	0
263	jp	MS1_F03_C5_normalized.mp4	1	congruent	3	3	0	0	0
263	jp	MS1_F03_C6_normalized.mp4	1	congruent	3	3	0	0	0
263	jp	MS1_F04_C4_normalized.mp4	1	congruent	3	3	0	0	0
263	jp	MS1_F04_C5_normalized.mp4	1	congruent	3	3	0	0	0
263	jp	MS1_F04_C6_normalized.mp4	1	congruent	3	3	0	0	0
263	jp	MS1_F05_C4_normalized.mp4	1	congruent	3	3	0	0	0
263	jp	MS1_F05_C5_normalized.mp4	1	congruent	3	3	0	0	0
263	jp	MS1_F05_C6_normalized.mp4	1	congruent	3	2	0	0	1
263	jp	MS1_F06_C3_normalized.mp4	1	congruent	3	3	0	0	0
263	jp	MS1_F08_C3_normalized.mp4	1	congruent	3	3	0	0	0
263	jp	MS1_M03_C3_normalized.mp4	1	congruent	3	3	0	0	0
263	jp	MS1_M04_C3_normalized.mp4	1	congruent	3	3	0	0	0
263	jp	MS1_M05_C3_normalized.mp4	1	congruent	3	3	0	0	0
263	jp	Maaso_VgaAba_normalized.mp4	2	mcgurk	10	7	1	2	0
263	jp	Maaso_VkaApa_normalized.mp4	2	mcgurk	10	2.5	0	7.5	0
263	jp	McGurk2_new_normalized.mp4	1	mcgurk	10	4	0	3	3
263	jp	Mik_Bg_normalized.mp4	1	mcgurk	10	3	0	1	6
263	jp	Quinto_McGurk_normalized.mp4	1	mcgurk	10	5	0	0	5
263	jp	Ter_Bg_normalized.mp4	1	mcgurk	10	9	0	0	1
263	jp	bgd4_normalized.mp4	1	mcgurk	10	1	0	1	8
263	jp	dasmcgurk_std_new_normalized.mp4	1	mcgurk	10	8	0	2	0
263	jp	dkbeard_std_new_normalized.mp4	2	mcgurk	10	8	0	1	1
263	jp	kao_Bg_normalized.mp4	1	mcgurk	10	10	0	0	0
263	jp	mcgurk_kuhl_std_normalized.mp4	2	mcgurk	10	6	0	4	0
263	jp	mcgurk_medina_std_normalized.mp4	1	mcgurk	10	0	0	10	0
263	jp	pkt_normalized.mp4	1	mcgurk	10	0	0	10	0
263	jp	poeppel_pkt_normalized.mp4	1	mcgurk	10	0	0	10	0
290	jp	4.1_normalized.mp4	1	congruent	3	3	0	0	0
290	jp	4.2_normalized.mp4	1	congruent	3	3	0	0	0
290	jp	4.3_normalized.mp4	1	congruent	3	3	0	0	0
290	jp	4.4_normalized.mp4	1	congruent	3	3	0	0	0
290	jp	4.5_normalized.mp4	1	congruent	3	3	0	0	0
290	jp	5.1_normalized.mp4	1	congruent	3	3	0	0	0
290	jp	5.2_normalized.mp4	1	congruent	3	3	0	0	0
290	jp	5.3_normalized.mp4	1	congruent	3	3	0	0	0
290	jp	5.4_normalized.mp4	1	congruent	3	3	0	0	0
290	jp	5.5_normalized.mp4	1	congruent	3	3	0	0	0
290	jp	Lor_Bg_normalized.mp4	1	mcgurk	10	10	0	0	0
290	jp	MS1_F01_C4_normalized.mp4	1	congruent	3	3	0	0	0
290	jp	MS1_F01_C5_normalized.mp4	1	congruent	3	3	0	0	0
290	jp	MS1_F01_C6_normalized.mp4	1	congruent	3	3	0	0	0
290	jp	MS1_F02_C4_normalized.mp4	1	congruent	3	3	0	0	0
290	jp	MS1_F02_C5_normalized.mp4	1	congruent	3	3	0	0	0
290	jp	MS1_F02_C6_normalized.mp4	1	congruent	3	3	0	0	0
290	jp	MS1_F03_C4_normalized.mp4	1	congruent	3	3	0	0	0
290	jp	MS1_F03_C5_normalized.mp4	1	congruent	3	3	0	0	0
290	jp	MS1_F03_C6_normalized.mp4	1	congruent	3	2	0	0	1
290	jp	MS1_F04_C4_normalized.mp4	1	congruent	3	3	0	0	0
290	jp	MS1_F04_C5_normalized.mp4	1	congruent	3	3	0	0	0
290	jp	MS1_F04_C6_normalized.mp4	1	congruent	3	3	0	0	0
290	jp	MS1_F05_C4_normalized.mp4	1	congruent	3	3	0	0	0
290	jp	MS1_F05_C5_normalized.mp4	1	congruent	3	1	0	0	2
290	jp	MS1_F05_C6_normalized.mp4	1	congruent	3	2	0	0	1
290	jp	MS1_F06_C3_normalized.mp4	1	congruent	3	3	0	0	0
290	jp	MS1_F08_C3_normalized.mp4	1	congruent	3	3	0	0	0
290	jp	MS1_M03_C3_normalized.mp4	1	congruent	3	2	0	0	1
290	jp	MS1_M04_C3_normalized.mp4	1	congruent	3	2	0	0	1
290	jp	MS1_M05_C3_normalized.mp4	1	congruent	3	3	0	0	0
290	jp	Maaso_VgaAba_normalized.mp4	2	mcgurk	10	10	0	0	0
290	jp	Maaso_VkaApa_normalized.mp4	2	mcgurk	10	10	0	0	0
290	jp	McGurk2_new_normalized.mp4	1	mcgurk	10	10	0	0	0
290	jp	Mik_Bg_normalized.mp4	1	mcgurk	10	10	0	0	0
290	jp	Quinto_McGurk_normalized.mp4	1	mcgurk	10	10	0	0	0
290	jp	Ter_Bg_normalized.mp4	1	mcgurk	10	10	0	0	0
290	jp	bgd4_normalized.mp4	1	mcgurk	10	10	0	0	0
290	jp	dasmcgurk_std_new_normalized.mp4	1	mcgurk	10	10	0	0	0
290	jp	dkbeard_std_new_normalized.mp4	2	mcgurk	10	10	0	0	0
290	jp	kao_Bg_normalized.mp4	1	mcgurk	10	10	0	0	0
290	jp	mcgurk_kuhl_std_normalized.mp4	2	mcgurk	10	10	0	0	0
290	jp	mcgurk_medina_std_normalized.mp4	1	mcgurk	10	4	0	0	6
290	jp	pkt_normalized.mp4	1	mcgurk	10	4	1	5	0
290	jp	poeppel_pkt_normalized.mp4	1	mcgurk	10	5	0	5	0
292	jp	4.1_normalized.mp4	1	congruent	3	3	0	0	0
292	jp	4.2_normalized.mp4	1	congruent	3	3	0	0	0
292	jp	4.3_normalized.mp4	1	congruent	3	3	0	0	0
292	jp	4.4_normalized.mp4	1	congruent	3	3	0	0	0
292	jp	4.5_normalized.mp4	1	congruent	3	3	0	0	0
292	jp	5.1_normalized.mp4	1	congruent	3	3	0	0	0
292	jp	5.2_normalized.mp4	1	congruent	3	3	0	0	0
292	jp	5.3_normalized.mp4	1	congruent	3	3	0	0	0
292	jp	5.4_normalized.mp4	1	congruent	3	3	0	0	0
292	jp	5.5_normalized.mp4	1	congruent	3	3	0	0	0
292	jp	Lor_Bg_normalized.mp4	1	mcgurk	10	10	0	0	0
292	jp	MS1_F01_C4_normalized.mp4	1	congruent	3	2	0	0	1
292	jp	MS1_F01_C5_normalized.mp4	1	congruent	3	3	0	0	0
292	jp	MS1_F01_C6_normalized.mp4	1	congruent	3	3	0	0	0
292	jp	MS1_F02_C4_normalized.mp4	1	congruent	3	3	0	0	0
292	jp	MS1_F02_C5_normalized.mp4	1	congruent	3	2	0	0	1
292	jp	MS1_F02_C6_normalized.mp4	1	congruent	3	3	0	0	0
292	jp	MS1_F03_C4_normalized.mp4	1	congruent	3	3	0	0	0
292	jp	MS1_F03_C5_normalized.mp4	1	congruent	3	2	0	0	1
292	jp	MS1_F03_C6_normalized.mp4	1	congruent	3	2	0	0	1
292	jp	MS1_F04_C4_normalized.mp4	1	congruent	3	3	0	0	0
292	jp	MS1_F04_C5_normalized.mp4	1	congruent	3	3	0	0	0
292	jp	MS1_F04_C6_normalized.mp4	1	congruent	3	3	0	0	0
292	jp	MS1_F05_C4_normalized.mp4	1	congruent	3	3	0	0	0
292	jp	MS1_F05_C5_normalized.mp4	1	congruent	3	2	0	0	1
292	jp	MS1_F05_C6_normalized.mp4	1	congruent	3	1	0	0	2
292	jp	MS1_F06_C3_normalized.mp4	1	congruent	3	3	0	0	0
292	jp	MS1_F08_C3_normalized.mp4	1	congruent	3	3	0	0	0
292	jp	MS1_M03_C3_normalized.mp4	1	congruent	3	3	0	0	0
292	jp	MS1_M04_C3_normalized.mp4	1	congruent	3	3	0	0	0
292	jp	MS1_M05_C3_normalized.mp4	1	congruent	3	3	0	0	0
292	jp	Maaso_VgaAba_normalized.mp4	2	mcgurk	10	4	2.5	3.5	0
292	jp	Maaso_VkaApa_normalized.mp4	2	mcgurk	10	5	0	5	0
292	jp	McGurk2_new_normalized.mp4	1	mcgurk	10	7	0	3	0
292	jp	Mik_Bg_normalized.mp4	1	mcgurk	10	7	0	3	0
292	jp	Quinto_McGurk_normalized.mp4	1	mcgurk	10	10	0	0	0
292	jp	Ter_Bg_normalized.mp4	1	mcgurk	10	8	0	2	0
292	jp	bgd4_normalized.mp4	1	mcgurk	10	10	0	0	0
292	jp	dasmcgurk_std_new_normalized.mp4	1	mcgurk	10	10	0	0	0
292	jp	dkbeard_std_new_normalized.mp4	2	mcgurk	10	9	0	1	0
292	jp	kao_Bg_normalized.mp4	1	mcgurk	10	10	0	0	0
292	jp	mcgurk_kuhl_std_normalized.mp4	2	mcgurk	10	10	0	0	0
292	jp	mcgurk_medina_std_normalized.mp4	1	mcgurk	10	1	1	8	0
292	jp	pkt_normalized.mp4	1	mcgurk	10	2	0	8	0
292	jp	poeppel_pkt_normalized.mp4	1	mcgurk	10	3	0	7	0
302	jp	4.1_normalized.mp4	1	congruent	3	3	0	0	0
302	jp	4.2_normalized.mp4	1	congruent	3	3	0	0	0
302	jp	4.3_normalized.mp4	1	congruent	3	3	0	0	0
302	jp	4.4_normalized.mp4	1	congruent	3	3	0	0	0
302	jp	4.5_normalized.mp4	1	congruent	3	3	0	0	0
302	jp	5.1_normalized.mp4	1	congruent	3	3	0	0	0
302	jp	5.2_normalized.mp4	1	congruent	3	3	0	0	0
302	jp	5.3_normalized.mp4	1	congruent	3	3	0	0	0
302	jp	5.4_normalized.mp4	1	congruent	3	3	0	0	0
302	jp	5.5_normalized.mp4	1	congruent	3	3	0	0	0
302	jp	Lor_Bg_normalized.mp4	1	mcgurk	10	4	6	0	0
302	jp	MS1_F01_C4_normalized.mp4	1	congruent	3	3	0	0	0
302	jp	MS1_F01_C5_normalized.mp4	1	congruent	3	3	0	0	0
302	jp	MS1_F01_C6_normalized.mp4	1	congruent	3	2	0	0	1
302	jp	MS1_F02_C4_normalized.mp4	1	congruent	3	3	0	0	0
302	jp	MS1_F02_C5_normalized.mp4	1	congruent	3	3	0	0	0
302	jp	MS1_F02_C6_normalized.mp4	1	congruent	3	3	0	0	0
302	jp	MS1_F03_C4_normalized.mp4	1	congruent	3	3	0	0	0
302	jp	MS1_F03_C5_normalized.mp4	1	congruent	3	3	0	0	0
302	jp	MS1_F03_C6_normalized.mp4	1	congruent	3	2	0	0	1
302	jp	MS1_F04_C4_normalized.mp4	1	congruent	3	3	0	0	0
302	jp	MS1_F04_C5_normalized.mp4	1	congruent	3	3	0	0	0
302	jp	MS1_F04_C6_normalized.mp4	1	congruent	3	3	0	0	0
302	jp	MS1_F05_C4_normalized.mp4	1	congruent	3	3	0	0	0
302	jp	MS1_F05_C5_normalized.mp4	1	congruent	3	3	0	0	0
302	jp	MS1_F05_C6_normalized.mp4	1	congruent	3	3	0	0	0
302	jp	MS1_F06_C3_normalized.mp4	1	congruent	3	3	0	0	0
302	jp	MS1_F08_C3_normalized.mp4	1	congruent	3	3	0	0	0
302	jp	MS1_M03_C3_normalized.mp4	1	congruent	3	3	0	0	0
302	jp	MS1_M04_C3_normalized.mp4	1	congruent	3	3	0	0	0
302	jp	MS1_M05_C3_normalized.mp4	1	congruent	3	3	0	0	0
302	jp	Maaso_VgaAba_normalized.mp4	2	mcgurk	10	0	10	0	0
302	jp	Maaso_VkaApa_normalized.mp4	2	mcgurk	10	0	0	10	0
302	jp	McGurk2_new_normalized.mp4	1	mcgurk	10	2	1	6	1
302	jp	Mik_Bg_normalized.mp4	1	mcgurk	10	2	0	8	0
302	jp	Quinto_McGurk_normalized.mp4	1	mcgurk	10	6	3	1	0
302	jp	Ter_Bg_normalized.mp4	1	mcgurk	10	3	5	2	0
302	jp	bgd4_normalized.mp4	1	mcgurk	10	2	0	0	8
302	jp	dasmcgurk_std_new_normalized.mp4	1	mcgurk	10	5	2	2	1
302	jp	dkbeard_std_new_normalized.mp4	2	mcgurk	10	10	0	0	0
302	jp	kao_Bg_normalized.mp4	1	mcgurk	10	10	0	0	0
302	jp	mcgurk_kuhl_std_normalized.mp4	2	mcgurk	10	10	0	0	0
302	jp	mcgurk_medina_std_normalized.mp4	1	mcgurk	10	0	0	3	7
302	jp	pkt_normalized.mp4	1	mcgurk	10	0	0	10	0
302	jp	poeppel_pkt_normalized.mp4	1	mcgurk	10	1	0	9	0
307	jp	4.1_normalized.mp4	1	congruent	3	3	0	0	0
307	jp	4.2_normalized.mp4	1	congruent	3	3	0	0	0
307	jp	4.3_normalized.mp4	1	congruent	3	3	0	0	0
307	jp	4.4_normalized.mp4	1	congruent	3	3	0	0	0
307	jp	4.5_normalized.mp4	1	congruent	3	3	0	0	0
307	jp	5.1_normalized.mp4	1	congruent	3	3	0	0	0
307	jp	5.2_normalized.mp4	1	congruent	3	3	0	0	0
307	jp	5.3_normalized.mp4	1	congruent	3	3	0	0	0
307	jp	5.4_normalized.mp4	1	congruent	3	3	0	0	0
307	jp	5.5_normalized.mp4	1	congruent	3	3	0	0	0
307	jp	Lor_Bg_normalized.mp4	1	mcgurk	10	1	9	0	0
307	jp	MS1_F01_C4_normalized.mp4	1	congruent	3	3	0	0	0
307	jp	MS1_F01_C5_normalized.mp4	1	congruent	3	3	0	0	0
307	jp	MS1_F01_C6_normalized.mp4	1	congruent	3	3	0	0	0
307	jp	MS1_F02_C4_normalized.mp4	1	congruent	3	3	0	0	0
307	jp	MS1_F02_C5_normalized.mp4	1	congruent	3	3	0	0	0
307	jp	MS1_F02_C6_normalized.mp4	1	congruent	3	3	0	0	0
307	jp	MS1_F03_C4_normalized.mp4	1	congruent	3	3	0	0	0
307	jp	MS1_F03_C5_normalized.mp4	1	congruent	3	3	0	0	0
307	jp	MS1_F03_C6_normalized.mp4	1	congruent	3	0	0	0	3
307	jp	MS1_F04_C4_normalized.mp4	1	congruent	3	3	0	0	0
307	jp	MS1_F04_C5_normalized.mp4	1	congruent	3	3	0	0	0
307	jp	MS1_F04_C6_normalized.mp4	1	congruent	3	1	0	0	2
307	jp	MS1_F05_C4_normalized.mp4	1	congruent	3	3	0	0	0
307	jp	MS1_F05_C5_normalized.mp4	1	congruent	3	2	0	0	1
307	jp	MS1_F05_C6_normalized.mp4	1	congruent	3	1	0	0	2
307	jp	MS1_F06_C3_normalized.mp4	1	congruent	3	3	0	0	0
307	jp	MS1_F08_C3_normalized.mp4	1	congruent	3	3	0	0	0
307	jp	MS1_M03_C3_normalized.mp4	1	congruent	3	3	0	0	0
307	jp	MS1_M04_C3_normalized.mp4	1	congruent	3	3	0	0	0
307	jp	MS1_M05_C3_normalized.mp4	1	congruent	3	3	0	0	0
307	jp	Maaso_VgaAba_normalized.mp4	2	mcgurk	10	8	2	0	0
307	jp	Maaso_VkaApa_normalized.mp4	2	mcgurk	10	3	2.5	2.5	2
307	jp	McGurk2_new_normalized.mp4	1	mcgurk	10	3	1	2	4
307	jp	Mik_Bg_normalized.mp4	1	mcgurk	10	8	1	1	0
307	jp	Quinto_McGurk_normalized.mp4	1	mcgurk	10	4	4	2	0
307	jp	Ter_Bg_normalized.mp4	1	mcgurk	10	1	9	0	0
307	jp	bgd4_normalized.mp4	1	mcgurk	10	1	2	2	5
307	jp	dasmcgurk_std_new_normalized.mp4	1	mcgurk	10	10	0	0	0
307	jp	dkbeard_std_new_normalized.mp4	2	mcgurk	10	8	1	1	0
307	jp	kao_Bg_normalized.mp4	1	mcgurk	10	8	2	0	0
307	jp	mcgurk_kuhl_std_normalized.mp4	2	mcgurk	10	9	0.5	0	0.5
307	jp	mcgurk_medina_std_normalized.mp4	1	mcgurk	10	0	7	3	0
307	jp	pkt_normalized.mp4	1	mcgurk	10	0	1	6	3
307	jp	poeppel_pkt_normalized.mp4	1	mcgurk	10	0	1	8	1
308	jp	4.1_normalized.mp4	1	congruent	3	3	0	0	0
308	jp	4.2_normalized.mp4	1	congruent	3	3	0	0	0
308	jp	4.3_normalized.mp4	1	congruent	3	3	0	0	0
308	jp	4.4_normalized.mp4	1	congruent	3	3	0	0	0
308	jp	4.5_normalized.mp4	1	congruent	3	3	0	0	0
308	jp	5.1_normalized.mp4	1	congruent	3	3	0	0	0
308	jp	5.2_normalized.mp4	1	congruent	3	3	0	0	0
308	jp	5.3_normalized.mp4	1	congruent	3	3	0	0	0
308	jp	5.4_normalized.mp4	1	congruent	3	3	0	0	0
308	jp	5.5_normalized.mp4	1	congruent	3	3	0	0	0
308	jp	Lor_Bg_normalized.mp4	1	mcgurk	10	10	0	0	0
308	jp	MS1_F01_C4_normalized.mp4	1	congruent	3	3	0	0	0
308	jp	MS1_F01_C5_normalized.mp4	1	congruent	3	3	0	0	0
308	jp	MS1_F01_C6_normalized.mp4	1	congruent	3	3	0	0	0
308	jp	MS1_F02_C4_normalized.mp4	1	congruent	3	2	0	0	1
308	jp	MS1_F02_C5_normalized.mp4	1	congruent	3	2	0	0	1
308	jp	MS1_F02_C6_normalized.mp4	1	congruent	3	3	0	0	0
308	jp	MS1_F03_C4_normalized.mp4	1	congruent	3	3	0	0	0
308	jp	MS1_F03_C5_normalized.mp4	1	congruent	3	3	0	0	0
308	jp	MS1_F03_C6_normalized.mp4	1	congruent	3	2	0	0	1
308	jp	MS1_F04_C4_normalized.mp4	1	congruent	3	3	0	0	0
308	jp	MS1_F04_C5_normalized.mp4	1	congruent	3	3	0	0	0
308	jp	MS1_F04_C6_normalized.mp4	1	congruent	3	3	0	0	0
308	jp	MS1_F05_C4_normalized.mp4	1	congruent	3	3	0	0	0
308	jp	MS1_F05_C5_normalized.mp4	1	congruent	3	3	0	0	0
308	jp	MS1_F05_C6_normalized.mp4	1	congruent	3	3	0	0	0
308	jp	MS1_F06_C3_normalized.mp4	1	congruent	3	3	0	0	0
308	jp	MS1_F08_C3_normalized.mp4	1	congruent	3	3	0	0	0
308	jp	MS1_M03_C3_normalized.mp4	1	congruent	3	3	0	0	0
308	jp	MS1_M04_C3_normalized.mp4	1	congruent	3	3	0	0	0
308	jp	MS1_M05_C3_normalized.mp4	1	congruent	3	3	0	0	0
308	jp	Maaso_VgaAba_normalized.mp4	2	mcgurk	10	9	1	0	0
308	jp	Maaso_VkaApa_normalized.mp4	2	mcgurk	10	3	0	7	0
308	jp	McGurk2_new_normalized.mp4	1	mcgurk	10	10	0	0	0
308	jp	Mik_Bg_normalized.mp4	1	mcgurk	10	10	0	0	0
308	jp	Quinto_McGurk_normalized.mp4	1	mcgurk	10	10	0	0	0
308	jp	Ter_Bg_normalized.mp4	1	mcgurk	10	10	0	0	0
308	jp	bgd4_normalized.mp4	1	mcgurk	9	9	0	0	0
308	jp	dasmcgurk_std_new_normalized.mp4	1	mcgurk	10	10	0	0	0
308	jp	dkbeard_std_new_normalized.mp4	2	mcgurk	10	10	0	0	0
308	jp	kao_Bg_normalized.mp4	1	mcgurk	10	10	0	0	0
308	jp	mcgurk_kuhl_std_normalized.mp4	2	mcgurk	10	10	0	0	0
308	jp	mcgurk_medina_std_normalized.mp4	1	mcgurk	10	9	0	1	0
308	jp	pkt_normalized.mp4	1	mcgurk	10	4	0	6	0
308	jp	poeppel_pkt_normalized.mp4	1	mcgurk	10	0	0	10	0
320	jp	4.1_normalized.mp4	1	congruent	3	3	0	0	0
320	jp	4.2_normalized.mp4	1	congruent	3	3	0	0	0
320	jp	4.3_normalized.mp4	1	congruent	3	3	0	0	0
320	jp	4.4_normalized.mp4	1	congruent	3	3	0	0	0
320	jp	4.5_normalized.mp4	1	congruent	3	3	0	0	0
320	jp	5.1_normalized.mp4	1	congruent	3	3	0	0	0
320	jp	5.2_normalized.mp4	1	congruent	3	3	0	0	0
320	jp	5.3_normalized.mp4	1	congruent	3	3	0	0	0
320	jp	5.4_normalized.mp4	1	congruent	3	3	0	0	0
320	jp	5.5_normalized.mp4	1	congruent	3	3	0	0	0
320	jp	Lor_Bg_normalized.mp4	1	mcgurk	10	10	0	0	0
320	jp	MS1_F01_C4_normalized.mp4	1	congruent	3	3	0	0	0
320	jp	MS1_F01_C5_normalized.mp4	1	congruent	3	3	0	0	0
320	jp	MS1_F01_C6_normalized.mp4	1	congruent	3	3	0	0	0
320	jp	MS1_F02_C4_normalized.mp4	1	congruent	3	3	0	0	0
320	jp	MS1_F02_C5_normalized.mp4	1	congruent	3	3	0	0	0
320	jp	MS1_F02_C6_normalized.mp4	1	congruent	3	3	0	0	0
320	jp	MS1_F03_C4_normalized.mp4	1	congruent	3	3	0	0	0
320	jp	MS1_F03_C5_normalized.mp4	1	congruent	3	3	0	0	0
320	jp	MS1_F03_C6_normalized.mp4	1	congruent	3	2	0	0	1
320	jp	MS1_F04_C4_normalized.mp4	1	congruent	3	3	0	0	0
320	jp	MS1_F04_C5_normalized.mp4	1	congruent	3	3	0	0	0
320	jp	MS1_F04_C6_normalized.mp4	1	congruent	3	3	0	0	0
320	jp	MS1_F05_C4_normalized.mp4	1	congruent	3	3	0	0	0
320	jp	MS1_F05_C5_normalized.mp4	1	congruent	3	3	0	0	0
320	jp	MS1_F05_C6_normalized.mp4	1	congruent	3	3	0	0	0
320	jp	MS1_F06_C3_normalized.mp4	1	congruent	3	3	0	0	0
320	jp	MS1_F08_C3_normalized.mp4	1	congruent	3	3	0	0	0
320	jp	MS1_M03_C3_normalized.mp4	1	congruent	3	3	0	0	0
320	jp	MS1_M04_C3_normalized.mp4	1	congruent	3	3	0	0	0
320	jp	MS1_M05_C3_normalized.mp4	1	congruent	3	3	0	0	0
320	jp	Maaso_VgaAba_normalized.mp4	2	mcgurk	10	10	0	0	0
320	jp	Maaso_VkaApa_normalized.mp4	2	mcgurk	10	10	0	0	0
320	jp	McGurk2_new_normalized.mp4	1	mcgurk	10	10	0	0	0
320	jp	Mik_Bg_normalized.mp4	1	mcgurk	10	10	0	0	0
320	jp	Quinto_McGurk_normalized.mp4	1	mcgurk	10	10	0	0	0
320	jp	Ter_Bg_normalized.mp4	1	mcgurk	10	10	0	0	0
320	jp	bgd4_normalized.mp4	1	mcgurk	10	10	0	0	0
320	jp	dasmcgurk_std_new_normalized.mp4	1	mcgurk	10	10	0	0	0
320	jp	dkbeard_std_new_normalized.mp4	2	mcgurk	10	10	0	0	0
320	jp	kao_Bg_normalized.mp4	1	mcgurk	10	10	0	0	0
320	jp	mcgurk_kuhl_std_normalized.mp4	2	mcgurk	10	10	0	0	0
320	jp	mcgurk_medina_std_normalized.mp4	1	mcgurk	10	10	0	0	0
320	jp	pkt_normalized.mp4	1	mcgurk	10	0	0	10	0
320	jp	poeppel_pkt_normalized.mp4	1	mcgurk	10	0	0	10	0
334	jp	4.1_normalized.mp4	1	congruent	3	3	0	0	0
334	jp	4.2_normalized.mp4	1	congruent	3	3	0	0	0
334	jp	4.3_normalized.mp4	1	congruent	3	3	0	0	0
334	jp	4.4_normalized.mp4	1	congruent	3	3	0	0	0
334	jp	4.5_normalized.mp4	1	congruent	3	3	0	0	0
334	jp	5.1_normalized.mp4	1	congruent	3	3	0	0	0
334	jp	5.2_normalized.mp4	1	congruent	3	3	0	0	0
334	jp	5.3_normalized.mp4	1	congruent	3	3	0	0	0
334	jp	5.4_normalized.mp4	1	congruent	3	3	0	0	0
334	jp	5.5_normalized.mp4	1	congruent	3	3	0	0	0
334	jp	Lor_Bg_normalized.mp4	1	mcgurk	10	10	0	0	0
334	jp	MS1_F01_C4_normalized.mp4	1	congruent	3	3	0	0	0
334	jp	MS1_F01_C5_normalized.mp4	1	congruent	3	3	0	0	0
334	jp	MS1_F01_C6_normalized.mp4	1	congruent	3	3	0	0	0
334	jp	MS1_F02_C4_normalized.mp4	1	congruent	3	3	0	0	0
334	jp	MS1_F02_C5_normalized.mp4	1	congruent	3	3	0	0	0
334	jp	MS1_F02_C6_normalized.mp4	1	congruent	3	3	0	0	0
334	jp	MS1_F03_C4_normalized.mp4	1	congruent	3	3	0	0	0
334	jp	MS1_F03_C5_normalized.mp4	1	congruent	3	3	0	0	0
334	jp	MS1_F03_C6_normalized.mp4	1	congruent	3	2	0	0	1
334	jp	MS1_F04_C4_normalized.mp4	1	congruent	3	3	0	0	0
334	jp	MS1_F04_C5_normalized.mp4	1	congruent	3	3	0	0	0
334	jp	MS1_F04_C6_normalized.mp4	1	congruent	3	3	0	0	0
334	jp	MS1_F05_C4_normalized.mp4	1	congruent	3	3	0	0	0
334	jp	MS1_F05_C5_normalized.mp4	1	congruent	3	3	0	0	0
334	jp	MS1_F05_C6_normalized.mp4	1	congruent	3	3	0	0	0
334	jp	MS1_F06_C3_normalized.mp4	1	congruent	3	3	0	0	0
334	jp	MS1_F08_C3_normalized.mp4	1	congruent	3	3	0	0	0
334	jp	MS1_M03_C3_normalized.mp4	1	congruent	3	3	0	0	0
334	jp	MS1_M04_C3_normalized.mp4	1	congruent	3	3	0	0	0
334	jp	MS1_M05_C3_normalized.mp4	1	congruent	3	3	0	0	0
334	jp	Maaso_VgaAba_normalized.mp4	2	mcgurk	10	3	0	7	0
334	jp	Maaso_VkaApa_normalized.mp4	2	mcgurk	10	0	0	10	0
334	jp	McGurk2_new_normalized.mp4	1	mcgurk	10	6	0	4	0
334	jp	Mik_Bg_normalized.mp4	1	mcgurk	10	4	0	6	0
334	jp	Quinto_McGurk_normalized.mp4	1	mcgurk	10	10	0	0	0
334	jp	Ter_Bg_normalized.mp4	1	mcgurk	10	7	0	3	0
334	jp	bgd4_normalized.mp4	1	mcgurk	10	0	0	0	10
334	jp	dasmcgurk_std_new_normalized.mp4	1	mcgurk	10	6	0	0	4
334	jp	dkbeard_std_new_normalized.mp4	2	mcgurk	10	10	0	0	0
334	jp	kao_Bg_normalized.mp4	1	mcgurk	10	10	0	0	0
334	jp	mcgurk_kuhl_std_normalized.mp4	2	mcgurk	10	10	0	0	0
334	jp	mcgurk_medina_std_normalized.mp4	1	mcgurk	10	0	0	10	0
334	jp	pkt_normalized.mp4	1	mcgurk	10	0	0	10	0
334	jp	poeppel_pkt_normalized.mp4	1	mcgurk	10	0	0	10	0
335	jp	4.1_normalized.mp4	1	congruent	3	3	0	0	0
335	jp	4.2_normalized.mp4	1	congruent	3	3	0	0	0
335	jp	4.3_normalized.mp4	1	congruent	3	3	0	0	0
335	jp	4.4_normalized.mp4	1	congruent	3	3	0	0	0
335	jp	4.5_normalized.mp4	1	congruent	3	3	0	0	0
335	jp	5.1_normalized.mp4	1	congruent	3	3	0	0	0
335	jp	5.2_normalized.mp4	1	congruent	3	3	0	0	0
335	jp	5.3_normalized.mp4	1	congruent	3	3	0	0	0
335	jp	5.4_normalized.mp4	1	congruent	3	3	0	0	0
335	jp	5.5_normalized.mp4	1	congruent	3	3	0	0	0
335	jp	Lor_Bg_normalized.mp4	1	mcgurk	10	8	0	1	1
335	jp	MS1_F01_C4_normalized.mp4	1	congruent	3	3	0	0	0
335	jp	MS1_F01_C5_normalized.mp4	1	congruent	3	3	0	0	0
335	jp	MS1_F01_C6_normalized.mp4	1	congruent	3	2	0	0	1
335	jp	MS1_F02_C4_normalized.mp4	1	congruent	3	3	0	0	0
335	jp	MS1_F02_C5_normalized.mp4	1	congruent	3	2	0	0	1
335	jp	MS1_F02_C6_normalized.mp4	1	congruent	3	3	0	0	0
335	jp	MS1_F03_C4_normalized.mp4	1	congruent	3	3	0	0	0
335	jp	MS1_F03_C5_normalized.mp4	1	congruent	3	3	0	0	0
335	jp	MS1_F03_C6_normalized.mp4	1	congruent	3	2	0	0	1
335	jp	MS1_F04_C4_normalized.mp4	1	congruent	3	3	0	0	0
335	jp	MS1_F04_C5_normalized.mp4	1	congruent	3	3	0	0	0
335	jp	MS1_F04_C6_normalized.mp4	1	congruent	3	3	0	0	0
335	jp	MS1_F05_C4_normalized.mp4	1	congruent	3	3	0	0	0
335	jp	MS1_F05_C5_normalized.mp4	1	congruent	3	3	0	0	0
335	jp	MS1_F05_C6_normalized.mp4	1	congruent	3	3	0	0	0
335	jp	MS1_F06_C3_normalized.mp4	1	congruent	3	3	0	0	0
335	jp	MS1_F08_C3_normalized.mp4	1	congruent	3	3	0	0	0
335	jp	MS1_M03_C3_normalized.mp4	1	congruent	3	3	0	0	0
335	jp	MS1_M04_C3_normalized.mp4	1	congruent	3	3	0	0	0
335	jp	MS1_M05_C3_normalized.mp4	1	congruent	3	3	0	0	0
335	jp	Maaso_VgaAba_normalized.mp4	2	mcgurk	10	7	2	1	0
335	jp	Maaso_VkaApa_normalized.mp4	2	mcgurk	10	5	0	5	0
335	jp	McGurk2_new_normalized.mp4	1	mcgurk	10	1	0	0	9
335	jp	Mik_Bg_normalized.mp4	1	mcgurk	10	9	0	0	1
335	jp	Quinto_McGurk_normalized.mp4	1	mcgurk	10	7	1	2	0
335	jp	Ter_Bg_normalized.mp4	1	mcgurk	10	7	0	3	0
335	jp	bgd4_normalized.mp4	1	mcgurk	10	5	0	0	5
335	jp	dasmcgurk_std_new_normalized.mp4	1	mcgurk	10	10	0	0	0
335	jp	dkbeard_std_new_normalized.mp4	2	mcgurk	10	9	0	0	1
335	jp	kao_Bg_normalized.mp4	1	mcgurk	10	10	0	0	0
335	jp	mcgurk_kuhl_std_normalized.mp4	2	mcgurk	10	10	0	0	0
335	jp	mcgurk_medina_std_normalized.mp4	1	mcgurk	10	2	0	1	7
335	jp	pkt_normalized.mp4	1	mcgurk	10	0	0	10	0
335	jp	poeppel_pkt_normalized.mp4	1	mcgurk	10	0	0	10	0
337	jp	4.1_normalized.mp4	1	congruent	3	3	0	0	0
337	jp	4.2_normalized.mp4	1	congruent	3	3	0	0	0
337	jp	4.3_normalized.mp4	1	congruent	3	3	0	0	0
337	jp	4.4_normalized.mp4	1	congruent	3	3	0	0	0
337	jp	4.5_normalized.mp4	1	congruent	3	3	0	0	0
337	jp	5.1_normalized.mp4	1	congruent	3	3	0	0	0
337	jp	5.2_normalized.mp4	1	congruent	3	3	0	0	0
337	jp	5.3_normalized.mp4	1	congruent	3	3	0	0	0
337	jp	5.4_normalized.mp4	1	congruent	3	3	0	0	0
337	jp	5.5_normalized.mp4	1	congruent	3	3	0	0	0
337	jp	Lor_Bg_normalized.mp4	1	mcgurk	10	2	0	6	2
337	jp	MS1_F01_C4_normalized.mp4	1	congruent	3	3	0	0	0
337	jp	MS1_F01_C5_normalized.mp4	1	congruent	3	3	0	0	0
337	jp	MS1_F01_C6_normalized.mp4	1	congruent	3	3	0	0	0
337	jp	MS1_F02_C4_normalized.mp4	1	congruent	3	3	0	0	0
337	jp	MS1_F02_C5_normalized.mp4	1	congruent	3	3	0	0	0
337	jp	MS1_F02_C6_normalized.mp4	1	congruent	3	3	0	0	0
337	jp	MS1_F03_C4_normalized.mp4	1	congruent	3	3	0	0	0
337	jp	MS1_F03_C5_normalized.mp4	1	congruent	3	3	0	0	0
337	jp	MS1_F03_C6_normalized.mp4	1	congruent	3	2	0	0	1
337	jp	MS1_F04_C4_normalized.mp4	1	congruent	3	3	0	0	0
337	jp	MS1_F04_C5_normalized.mp4	1	congruent	3	3	0	0	0
337	jp	MS1_F04_C6_normalized.mp4	1	congruent	3	3	0	0	0
337	jp	MS1_F05_C4_normalized.mp4	1	congruent	3	3	0	0	0
337	jp	MS1_F05_C5_normalized.mp4	1	congruent	3	3	0	0	0
337	jp	MS1_F05_C6_normalized.mp4	1	congruent	3	3	0	0	0
337	jp	MS1_F06_C3_normalized.mp4	1	congruent	3	3	0	0	0
337	jp	MS1_F08_C3_normalized.mp4	1	congruent	3	3	0	0	0
337	jp	MS1_M03_C3_normalized.mp4	1	congruent	3	3	0	0	0
337	jp	MS1_M04_C3_normalized.mp4	1	congruent	3	3	0	0	0
337	jp	MS1_M05_C3_normalized.mp4	1	congruent	3	3	0	0	0
337	jp	Maaso_VgaAba_normalized.mp4	2	mcgurk	10	8	0	2	0
337	jp	Maaso_VkaApa_normalized.mp4	2	mcgurk	10	0	0	10	0
337	jp	McGurk2_new_normalized.mp4	1	mcgurk	10	1	0	9	0
337	jp	Mik_Bg_normalized.mp4	1	mcgurk	10	1	0	9	0
337	jp	Quinto_McGurk_normalized.mp4	1	mcgurk	10	10	0	0	0
337	jp	Ter_Bg_normalized.mp4	1	mcgurk	10	7	0	3	0
337	jp	bgd4_normalized.mp4	1	mcgurk	10	0	0	2	8
337	jp	dasmcgurk_std_new_normalized.mp4	1	mcgurk	10	0	0	0	10
337	jp	dkbeard_std_new_normalized.mp4	2	mcgurk	10	10	0	0	0
337	jp	kao_Bg_normalized.mp4	1	mcgurk	10	8	0	2	0
337	jp	mcgurk_kuhl_std_normalized.mp4	2	mcgurk	10	9	0	1	0
337	jp	mcgurk_medina_std_normalized.mp4	1	mcgurk	10	0	1	7	2
337	jp	pkt_normalized.mp4	1	mcgurk	10	0	0	10	0
337	jp	poeppel_pkt_normalized.mp4	1	mcgurk	10	1	0	9	0
338	jp	4.1_normalized.mp4	1	congruent	3	3	0	0	0
338	jp	4.2_normalized.mp4	1	congruent	3	3	0	0	0
338	jp	4.3_normalized.mp4	1	congruent	3	3	0	0	0
338	jp	4.4_normalized.mp4	1	congruent	3	3	0	0	0
338	jp	4.5_normalized.mp4	1	congruent	3	3	0	0	0
338	jp	5.1_normalized.mp4	1	congruent	3	3	0	0	0
338	jp	5.2_normalized.mp4	1	congruent	3	3	0	0	0
338	jp	5.3_normalized.mp4	1	congruent	3	3	0	0	0
338	jp	5.4_normalized.mp4	1	congruent	3	3	0	0	0
338	jp	5.5_normalized.mp4	1	congruent	3	3	0	0	0
338	jp	Lor_Bg_normalized.mp4	1	mcgurk	10	10	0	0	0
338	jp	MS1_F01_C4_normalized.mp4	1	congruent	3	3	0	0	0
338	jp	MS1_F01_C5_normalized.mp4	1	congruent	3	3	0	0	0
338	jp	MS1_F01_C6_normalized.mp4	1	congruent	3	3	0	0	0
338	jp	MS1_F02_C4_normalized.mp4	1	congruent	3	3	0	0	0
338	jp	MS1_F02_C5_normalized.mp4	1	congruent	3	3	0	0	0
338	jp	MS1_F02_C6_normalized.mp4	1	congruent	3	3	0	0	0
338	jp	MS1_F03_C4_normalized.mp4	1	congruent	3	3	0	0	0
338	jp	MS1_F03_C5_normalized.mp4	1	congruent	3	2	0	0	1
338	jp	MS1_F03_C6_normalized.mp4	1	congruent	3	3	0	0	0
338	jp	MS1_F04_C4_normalized.mp4	1	congruent	3	3	0	0	0
338	jp	MS1_F04_C5_normalized.mp4	1	congruent	3	3	0	0	0
338	jp	MS1_F04_C6_normalized.mp4	1	congruent	3	3	0	0	0
338	jp	MS1_F05_C4_normalized.mp4	1	congruent	3	3	0	0	0
338	jp	MS1_F05_C5_normalized.mp4	1	congruent	3	1	0	0	2
338	jp	MS1_F05_C6_normalized.mp4	1	congruent	3	1	0	0	2
338	jp	MS1_F06_C3_normalized.mp4	1	congruent	3	3	0	0	0
338	jp	MS1_F08_C3_normalized.mp4	1	congruent	3	3	0	0	0
338	jp	MS1_M03_C3_normalized.mp4	1	congruent	3	3	0	0	0
338	jp	MS1_M04_C3_normalized.mp4	1	congruent	3	3	0	0	0
338	jp	MS1_M05_C3_normalized.mp4	1	congruent	3	2	0	0	1
338	jp	Maaso_VgaAba_normalized.mp4	2	mcgurk	10	10	0	0	0
338	jp	Maaso_VkaApa_normalized.mp4	2	mcgurk	10	2	0	8	0
338	jp	McGurk2_new_normalized.mp4	1	mcgurk	10	9	0	1	0
338	jp	Mik_Bg_normalized.mp4	1	mcgurk	10	10	0	0	0
338	jp	Quinto_McGurk_normalized.mp4	1	mcgurk	10	8	0	2	0
338	jp	Ter_Bg_normalized.mp4	1	mcgurk	10	10	0	0	0
338	jp	bgd4_normalized.mp4	1	mcgurk	10	1	0	0	9
338	jp	dasmcgurk_std_new_normalized.mp4	1	mcgurk	10	10	0	0	0
338	jp	dkbeard_std_new_normalized.mp4	2	mcgurk	10	10	0	0	0
338	jp	kao_Bg_normalized.mp4	1	mcgurk	10	10	0	0	0
338	jp	mcgurk_kuhl_std_normalized.mp4	2	mcgurk	10	10	0	0	0
338	jp	mcgurk_medina_std_normalized.mp4	1	mcgurk	10	4	0	6	0
338	jp	pkt_normalized.mp4	1	mcgurk	10	5	0	5	0
338	jp	poeppel_pkt_normalized.mp4	1	mcgurk	10	3	0	7	0
342	jp	4.1_normalized.mp4	1	congruent	3	3	0	0	0
342	jp	4.2_normalized.mp4	1	congruent	3	3	0	0	0
342	jp	4.3_normalized.mp4	1	congruent	3	3	0	0	0
342	jp	4.4_normalized.mp4	1	congruent	3	3	0	0	0
342	jp	4.5_normalized.mp4	1	congruent	3	3	0	0	0
342	jp	5.1_normalized.mp4	1	congruent	3	3	0	0	0
342	jp	5.2_normalized.mp4	1	congruent	3	3	0	0	0
342	jp	5.3_normalized.mp4	1	congruent	3	3	0	0	0
342	jp	5.4_normalized.mp4	1	congruent	3	3	0	0	0
342	jp	5.5_normalized.mp4	1	congruent	3	3	0	0	0
342	jp	Lor_Bg_normalized.mp4	1	mcgurk	10	10	0	0	0
342	jp	MS1_F01_C4_normalized.mp4	1	congruent	3	3	0	0	0
342	jp	MS1_F01_C5_normalized.mp4	1	congruent	3	3	0	0	0
342	jp	MS1_F01_C6_normalized.mp4	1	congruent	3	3	0	0	0
342	jp	MS1_F02_C4_normalized.mp4	1	congruent	3	3	0	0	0
342	jp	MS1_F02_C5_normalized.mp4	1	congruent	3	2	0	0	1
342	jp	MS1_F02_C6_normalized.mp4	1	congruent	3	3	0	0	0
342	jp	MS1_F03_C4_normalized.mp4	1	congruent	3	3	0	0	0
342	jp	MS1_F03_C5_normalized.mp4	1	congruent	3	3	0	0	0
342	jp	MS1_F03_C6_normalized.mp4	1	congruent	3	2	0	0	1
342	jp	MS1_F04_C4_normalized.mp4	1	congruent	3	3	0	0	0
342	jp	MS1_F04_C5_normalized.mp4	1	congruent	3	3	0	0	0
342	jp	MS1_F04_C6_normalized.mp4	1	congruent	3	3	0	0	0
342	jp	MS1_F05_C4_normalized.mp4	1	congruent	3	3	0	0	0
342	jp	MS1_F05_C5_normalized.mp4	1	congruent	3	2	0	0	1
342	jp	MS1_F05_C6_normalized.mp4	1	congruent	3	3	0	0	0
342	jp	MS1_F06_C3_normalized.mp4	1	congruent	3	3	0	0	0
342	jp	MS1_F08_C3_normalized.mp4	1	congruent	3	3	0	0	0
342	jp	MS1_M03_C3_normalized.mp4	1	congruent	3	3	0	0	0
342	jp	MS1_M04_C3_normalized.mp4	1	congruent	3	3	0	0	0
342	jp	MS1_M05_C3_normalized.mp4	1	congruent	3	3	0	0	0
342	jp	Maaso_VgaAba_normalized.mp4	2	mcgurk	10	10	0	0	0
342	jp	Maaso_VkaApa_normalized.mp4	2	mcgurk	10	10	0	0	0
342	jp	McGurk2_new_normalized.mp4	1	mcgurk	10	10	0	0	0
342	jp	Mik_Bg_normalized.mp4	1	mcgurk	10	10	0	0	0
342	jp	Quinto_McGurk_normalized.mp4	1	mcgurk	10	10	0	0	0
342	jp	Ter_Bg_normalized.mp4	1	mcgurk	10	10	0	0	0
342	jp	bgd4_normalized.mp4	1	mcgurk	10	10	0	0	0
342	jp	dasmcgurk_std_new_normalized.mp4	1	mcgurk	10	10	0	0	0
342	jp	dkbeard_std_new_normalized.mp4	2	mcgurk	10	2	0	0	8
342	jp	kao_Bg_normalized.mp4	1	mcgurk	10	10	0	0	0
342	jp	mcgurk_kuhl_std_normalized.mp4	2	mcgurk	10	10	0	0	0
342	jp	mcgurk_medina_std_normalized.mp4	1	mcgurk	10	5	2	1	2
342	jp	pkt_normalized.mp4	1	mcgurk	10	9	0	1	0
342	jp	poeppel_pkt_normalized.mp4	1	mcgurk	10	7	0	3	0
357	jp	4.1_normalized.mp4	1	congruent	3	3	0	0	0
357	jp	4.2_normalized.mp4	1	congruent	3	3	0	0	0
357	jp	4.3_normalized.mp4	1	congruent	3	3	0	0	0
357	jp	4.4_normalized.mp4	1	congruent	3	3	0	0	0
357	jp	4.5_normalized.mp4	1	congruent	3	3	0	0	0
357	jp	5.1_normalized.mp4	1	congruent	3	3	0	0	0
357	jp	5.2_normalized.mp4	1	congruent	3	3	0	0	0
357	jp	5.3_normalized.mp4	1	congruent	3	3	0	0	0
357	jp	5.4_normalized.mp4	1	congruent	3	3	0	0	0
357	jp	5.5_normalized.mp4	1	congruent	3	3	0	0	0
357	jp	Lor_Bg_normalized.mp4	1	mcgurk	10	10	0	0	0
357	jp	MS1_F01_C4_normalized.mp4	1	congruent	3	3	0	0	0
357	jp	MS1_F01_C5_normalized.mp4	1	congruent	3	3	0	0	0
357	jp	MS1_F01_C6_normalized.mp4	1	congruent	3	3	0	0	0
357	jp	MS1_F02_C4_normalized.mp4	1	congruent	3	3	0	0	0
357	jp	MS1_F02_C5_normalized.mp4	1	congruent	3	3	0	0	0
357	jp	MS1_F02_C6_normalized.mp4	1	congruent	3	3	0	0	0
357	jp	MS1_F03_C4_normalized.mp4	1	congruent	3	3	0	0	0
357	jp	MS1_F03_C5_normalized.mp4	1	congruent	3	1	0	0	2
357	jp	MS1_F03_C6_normalized.mp4	1	congruent	3	2	0	0	1
357	jp	MS1_F04_C4_normalized.mp4	1	congruent	3	3	0	0	0
357	jp	MS1_F04_C5_normalized.mp4	1	congruent	3	3	0	0	0
357	jp	MS1_F04_C6_normalized.mp4	1	congruent	3	3	0	0	0
357	jp	MS1_F05_C4_normalized.mp4	1	congruent	3	3	0	0	0
357	jp	MS1_F05_C5_normalized.mp4	1	congruent	3	3	0	0	0
357	jp	MS1_F05_C6_normalized.mp4	1	congruent	3	3	0	0	0
357	jp	MS1_F06_C3_normalized.mp4	1	congruent	3	3	0	0	0
357	jp	MS1_F08_C3_normalized.mp4	1	congruent	3	3	0	0	0
357	jp	MS1_M03_C3_normalized.mp4	1	congruent	3	3	0	0	0
357	jp	MS1_M04_C3_normalized.mp4	1	congruent	3	3	0	0	0
357	jp	MS1_M05_C3_normalized.mp4	1	congruent	3	3	0	0	0
357	jp	Maaso_VgaAba_normalized.mp4	2	mcgurk	10	7	1	2	0
357	jp	Maaso_VkaApa_normalized.mp4	2	mcgurk	10	2	0	8	0
357	jp	McGurk2_new_normalized.mp4	1	mcgurk	10	9	0	1	0
357	jp	Mik_Bg_normalized.mp4	1	mcgurk	10	10	0	0	0
357	jp	Quinto_McGurk_normalized.mp4	1	mcgurk	10	10	0	0	0
357	jp	Ter_Bg_normalized.mp4	1	mcgurk	10	6	0	4	0
357	jp	bgd4_normalized.mp4	1	mcgurk	10	6	0	0	4
357	jp	dasmcgurk_std_new_normalized.mp4	1	mcgurk	10	9	0	1	0
357	jp	dkbeard_std_new_normalized.mp4	2	mcgurk	10	9	0	1	0
357	jp	kao_Bg_normalized.mp4	1	mcgurk	10	10	0	0	0
357	jp	mcgurk_kuhl_std_normalized.mp4	2	mcgurk	10	10	0	0	0
357	jp	mcgurk_medina_std_normalized.mp4	1	mcgurk	10	2	0	6	2
357	jp	pkt_normalized.mp4	1	mcgurk	10	2	0	8	0
357	jp	poeppel_pkt_normalized.mp4	1	mcgurk	10	3	0	7	0
363	jp	4.1_normalized.mp4	1	congruent	3	3	0	0	0
363	jp	4.2_normalized.mp4	1	congruent	3	3	0	0	0
363	jp	4.3_normalized.mp4	1	congruent	3	3	0	0	0
363	jp	4.4_normalized.mp4	1	congruent	3	3	0	0	0
363	jp	4.5_normalized.mp4	1	congruent	3	3	0	0	0
363	jp	5.1_normalized.mp4	1	congruent	3	3	0	0	0
363	jp	5.2_normalized.mp4	1	congruent	3	3	0	0	0
363	jp	5.3_normalized.mp4	1	congruent	3	3	0	0	0
363	jp	5.4_normalized.mp4	1	congruent	3	3	0	0	0
363	jp	5.5_normalized.mp4	1	congruent	3	3	0	0	0
363	jp	Lor_Bg_normalized.mp4	1	mcgurk	10	0	10	0	0
363	jp	MS1_F01_C4_normalized.mp4	1	congruent	3	3	0	0	0
363	jp	MS1_F01_C5_normalized.mp4	1	congruent	3	3	0	0	0
363	jp	MS1_F01_C6_normalized.mp4	1	congruent	3	3	0	0	0
363	jp	MS1_F02_C4_normalized.mp4	1	congruent	3	3	0	0	0
363	jp	MS1_F02_C5_normalized.mp4	1	congruent	3	3	0	0	0
363	jp	MS1_F02_C6_normalized.mp4	1	congruent	3	3	0	0	0
363	jp	MS1_F03_C4_normalized.mp4	1	congruent	3	3	0	0	0
363	jp	MS1_F03_C5_normalized.mp4	1	congruent	3	3	0	0	0
363	jp	MS1_F03_C6_normalized.mp4	1	congruent	3	2	0	0	1
363	jp	MS1_F04_C4_normalized.mp4	1	congruent	3	3	0	0	0
363	jp	MS1_F04_C5_normalized.mp4	1	congruent	3	3	0	0	0
363	jp	MS1_F04_C6_normalized.mp4	1	congruent	3	3	0	0	0
363	jp	MS1_F05_C4_normalized.mp4	1	congruent	3	3	0	0	0
363	jp	MS1_F05_C5_normalized.mp4	1	congruent	3	3	0	0	0
363	jp	MS1_F05_C6_normalized.mp4	1	congruent	3	3	0	0	0
363	jp	MS1_F06_C3_normalized.mp4	1	congruent	3	3	0	0	0
363	jp	MS1_F08_C3_normalized.mp4	1	congruent	3	3	0	0	0
363	jp	MS1_M03_C3_normalized.mp4	1	congruent	3	3	0	0	0
363	jp	MS1_M04_C3_normalized.mp4	1	congruent	3	3	0	0	0
363	jp	MS1_M05_C3_normalized.mp4	1	congruent	3	3	0	0	0
363	jp	Maaso_VgaAba_normalized.mp4	2	mcgurk	10	2	8	0	0
363	jp	Maaso_VkaApa_normalized.mp4	2	mcgurk	10	0	0	10	0
363	jp	McGurk2_new_normalized.mp4	1	mcgurk	10	0	10	0	0
363	jp	Mik_Bg_normalized.mp4	1	mcgurk	10	1	9	0	0
363	jp	Quinto_McGurk_normalized.mp4	1	mcgurk	10	10	0	0	0
363	jp	Ter_Bg_normalized.mp4	1	mcgurk	10	0	10	0	0
363	jp	bgd4_normalized.mp4	1	mcgurk	10	2	2	0	6
363	jp	dasmcgurk_std_new_normalized.mp4	1	mcgurk	10	0	10	0	0
363	jp	dkbeard_std_new_normalized.mp4	2	mcgurk	10	9	1	0	0
363	jp	kao_Bg_normalized.mp4	1	mcgurk	10	10	0	0	0
363	jp	mcgurk_kuhl_std_normalized.mp4	2	mcgurk	10	9	1	0	0
363	jp	mcgurk_medina_std_normalized.mp4	1	mcgurk	10	0	7	0	3
363	jp	pkt_normalized.mp4	1	mcgurk	10	0	0	10	0
363	jp	poeppel_pkt_normalized.mp4	1	mcgurk	10	0	0	10	0
394	jp	4.1_normalized.mp4	1	congruent	3	3	0	0	0
394	jp	4.2_normalized.mp4	1	congruent	3	3	0	0	0
394	jp	4.3_normalized.mp4	1	congruent	3	3	0	0	0
394	jp	4.4_normalized.mp4	1	congruent	3	3	0	0	0
394	jp	4.5_normalized.mp4	1	congruent	3	3	0	0	0
394	jp	5.1_normalized.mp4	1	congruent	3	3	0	0	0
394	jp	5.2_normalized.mp4	1	congruent	3	3	0	0	0
394	jp	5.3_normalized.mp4	1	congruent	3	3	0	0	0
394	jp	5.4_normalized.mp4	1	congruent	3	3	0	0	0
394	jp	5.5_normalized.mp4	1	congruent	3	3	0	0	0
394	jp	Lor_Bg_normalized.mp4	1	mcgurk	10	10	0	0	0
394	jp	MS1_F01_C4_normalized.mp4	1	congruent	3	3	0	0	0
394	jp	MS1_F01_C5_normalized.mp4	1	congruent	3	3	0	0	0
394	jp	MS1_F01_C6_normalized.mp4	1	congruent	3	2	0	0	1
394	jp	MS1_F02_C4_normalized.mp4	1	congruent	3	3	0	0	0
394	jp	MS1_F02_C5_normalized.mp4	1	congruent	3	3	0	0	0
394	jp	MS1_F02_C6_normalized.mp4	1	congruent	3	3	0	0	0
394	jp	MS1_F03_C4_normalized.mp4	1	congruent	3	3	0	0	0
394	jp	MS1_F03_C5_normalized.mp4	1	congruent	3	2	0	0	1
394	jp	MS1_F03_C6_normalized.mp4	1	congruent	3	2	0	0	1
394	jp	MS1_F04_C4_normalized.mp4	1	congruent	3	3	0	0	0
394	jp	MS1_F04_C5_normalized.mp4	1	congruent	3	2	0	0	1
394	jp	MS1_F04_C6_normalized.mp4	1	congruent	3	3	0	0	0
394	jp	MS1_F05_C4_normalized.mp4	1	congruent	3	3	0	0	0
394	jp	MS1_F05_C5_normalized.mp4	1	congruent	3	3	0	0	0
394	jp	MS1_F05_C6_normalized.mp4	1	congruent	3	3	0	0	0
394	jp	MS1_F06_C3_normalized.mp4	1	congruent	3	3	0	0	0
394	jp	MS1_F08_C3_normalized.mp4	1	congruent	3	3	0	0	0
394	jp	MS1_M03_C3_normalized.mp4	1	congruent	3	3	0	0	0
394	jp	MS1_M04_C3_normalized.mp4	1	congruent	3	3	0	0	0
394	jp	MS1_M05_C3_normalized.mp4	1	congruent	3	3	0	0	0
394	jp	Maaso_VgaAba_normalized.mp4	2	mcgurk	10	9.5	0.5	0	0
394	jp	Maaso_VkaApa_normalized.mp4	2	mcgurk	10	10	0	0	0
394	jp	McGurk2_new_normalized.mp4	1	mcgurk	10	9	0	1	0
394	jp	Mik_Bg_normalized.mp4	1	mcgurk	10	9	1	0	0
394	jp	Quinto_McGurk_normalized.mp4	1	mcgurk	10	10	0	0	0
394	jp	Ter_Bg_normalized.mp4	1	mcgurk	10	10	0	0	0
394	jp	bgd4_normalized.mp4	1	mcgurk	10	10	0	0	0
394	jp	dasmcgurk_std_new_normalized.mp4	1	mcgurk	10	9	0	0	1
394	jp	dkbeard_std_new_normalized.mp4	2	mcgurk	10	0.5	0	0	9.5
394	jp	kao_Bg_normalized.mp4	1	mcgurk	10	10	0	0	0
394	jp	mcgurk_kuhl_std_normalized.mp4	2	mcgurk	10	10	0	0	0
394	jp	mcgurk_medina_std_normalized.mp4	1	mcgurk	10	10	0	0	0
394	jp	pkt_normalized.mp4	1	mcgurk	10	7	0	3	0
394	jp	poeppel_pkt_normalized.mp4	1	mcgurk	10	3	0	7	0
397	jp	4.1_normalized.mp4	1	congruent	3	3	0	0	0
397	jp	4.2_normalized.mp4	1	congruent	3	3	0	0	0
397	jp	4.3_normalized.mp4	1	congruent	3	3	0	0	0
397	jp	4.4_normalized.mp4	1	congruent	3	3	0	0	0
397	jp	4.5_normalized.mp4	1	congruent	3	3	0	0	0
397	jp	5.1_normalized.mp4	1	congruent	3	3	0	0	0
397	jp	5.2_normalized.mp4	1	congruent	3	3	0	0	0
397	jp	5.3_normalized.mp4	1	congruent	3	3	0	0	0
397	jp	5.4_normalized.mp4	1	congruent	3	3	0	0	0
397	jp	5.5_normalized.mp4	1	congruent	3	3	0	0	0
397	jp	Lor_Bg_normalized.mp4	1	mcgurk	10	10	0	0	0
397	jp	MS1_F01_C4_normalized.mp4	1	congruent	3	3	0	0	0
397	jp	MS1_F01_C5_normalized.mp4	1	congruent	3	3	0	0	0
397	jp	MS1_F01_C6_normalized.mp4	1	congruent	3	3	0	0	0
397	jp	MS1_F02_C4_normalized.mp4	1	congruent	3	3	0	0	0
397	jp	MS1_F02_C5_normalized.mp4	1	congruent	3	3	0	0	0
397	jp	MS1_F02_C6_normalized.mp4	1	congruent	3	3	0	0	0
397	jp	MS1_F03_C4_normalized.mp4	1	congruent	3	3	0	0	0
397	jp	MS1_F03_C5_normalized.mp4	1	congruent	3	3	0	0	0
397	jp	MS1_F03_C6_normalized.mp4	1	congruent	3	2	0	0	1
397	jp	MS1_F04_C4_normalized.mp4	1	congruent	3	3	0	0	0
397	jp	MS1_F04_C5_normalized.mp4	1	congruent	3	3	0	0	0
397	jp	MS1_F04_C6_normalized.mp4	1	congruent	3	3	0	0	0
397	jp	MS1_F05_C4_normalized.mp4	1	congruent	3	3	0	0	0
397	jp	MS1_F05_C5_normalized.mp4	1	congruent	3	3	0	0	0
397	jp	MS1_F05_C6_normalized.mp4	1	congruent	3	3	0	0	0
397	jp	MS1_F06_C3_normalized.mp4	1	congruent	3	3	0	0	0
397	jp	MS1_F08_C3_normalized.mp4	1	congruent	3	3	0	0	0
397	jp	MS1_M03_C3_normalized.mp4	1	congruent	3	3	0	0	0
397	jp	MS1_M04_C3_normalized.mp4	1	congruent	3	3	0	0	0
397	jp	MS1_M05_C3_normalized.mp4	1	congruent	3	3	0	0	0
397	jp	Maaso_VgaAba_normalized.mp4	2	mcgurk	10	7	0	3	0
397	jp	Maaso_VkaApa_normalized.mp4	2	mcgurk	10	7	0	3	0
397	jp	McGurk2_new_normalized.mp4	1	mcgurk	10	9	0	1	0
397	jp	Mik_Bg_normalized.mp4	1	mcgurk	10	6	0	4	0
397	jp	Quinto_McGurk_normalized.mp4	1	mcgurk	10	10	0	0	0
397	jp	Ter_Bg_normalized.mp4	1	mcgurk	10	8	0	2	0
397	jp	bgd4_normalized.mp4	1	mcgurk	10	10	0	0	0
397	jp	dasmcgurk_std_new_normalized.mp4	1	mcgurk	10	10	0	0	0
397	jp	dkbeard_std_new_normalized.mp4	2	mcgurk	10	0	0	0	10
397	jp	kao_Bg_normalized.mp4	1	mcgurk	10	10	0	0	0
397	jp	mcgurk_kuhl_std_normalized.mp4	2	mcgurk	10	10	0	0	0
397	jp	mcgurk_medina_std_normalized.mp4	1	mcgurk	10	0	0	3	7
397	jp	pkt_normalized.mp4	1	mcgurk	10	1	0	9	0
397	jp	poeppel_pkt_normalized.mp4	1	mcgurk	10	0	0	10	0
405	jp	4.1_normalized.mp4	1	congruent	3	3	0	0	0
405	jp	4.2_normalized.mp4	1	congruent	3	3	0	0	0
405	jp	4.3_normalized.mp4	1	congruent	3	3	0	0	0
405	jp	4.4_normalized.mp4	1	congruent	3	3	0	0	0
405	jp	4.5_normalized.mp4	1	congruent	3	3	0	0	0
405	jp	5.1_normalized.mp4	1	congruent	3	3	0	0	0
405	jp	5.2_normalized.mp4	1	congruent	3	3	0	0	0
405	jp	5.3_normalized.mp4	1	congruent	3	3	0	0	0
405	jp	5.4_normalized.mp4	1	congruent	3	3	0	0	0
405	jp	5.5_normalized.mp4	1	congruent	3	3	0	0	0
405	jp	Lor_Bg_normalized.mp4	1	mcgurk	10	10	0	0	0
405	jp	MS1_F01_C4_normalized.mp4	1	congruent	3	3	0	0	0
405	jp	MS1_F01_C5_normalized.mp4	1	congruent	3	3	0	0	0
405	jp	MS1_F01_C6_normalized.mp4	1	congruent	3	3	0	0	0
405	jp	MS1_F02_C4_normalized.mp4	1	congruent	3	3	0	0	0
405	jp	MS1_F02_C5_normalized.mp4	1	congruent	3	2	0	0	1
405	jp	MS1_F02_C6_normalized.mp4	1	congruent	3	3	0	0	0
405	jp	MS1_F03_C4_normalized.mp4	1	congruent	3	3	0	0	0
405	jp	MS1_F03_C5_normalized.mp4	1	congruent	3	3	0	0	0
[truncated: 2,546 more rows]

## Sheet: demographics
participant_ID	gender	age	language	eng_level	education	hearing	vision
337	F	18	Japanese	5	2	2	2
363	F	18	Japanese	2	2	2	2
357	M	19	Japanese	0	2	2	2
44	M	21	Japanese	0	5	2	2
133	F	21	Japanese	4	5	2	2
141	F	21	Japanese	4	5	2	2
170	M	21	Japanese	4	2	2	2
217	M	21	Japanese	0	5	2	2
335	M	22	Japanese	3	5	2	2
394	M	22	Japanese	3	5	2	2
397	M	22	Japanese	5	2	2	2
565	F	22	Japanese	3	5	2	2
50	F	23	Japanese	4	5	2	2
135	F	23	Japanese	3	5	2	2
161	M	23	Japanese	4	5	2	2
173	F	23	Japanese	2	6	2	2
342	F	23	Japanese	4	5	2	2
405	F	23	Japanese	3	2	2	2
483	M	23	Japanese	2	5	2	2
487	M	23	Japanese	1	5	2	2
604	F	23	Japanese	4	5	2	2
634	F	23	Japanese	4	2	2	2
686	M	23	Japanese	5	2	2	2
15	M	24	Japanese	5	5	2	2
201	F	24	Japanese	6	6	2	2
320	F	24	Japanese	5	5	2	2
505	M	24	Japanese	2	5	2	2
593	M	24	Japanese	1	5	2	2
633	M	24	Japanese	2	5	2	2
152	M	25	Japanese	5	5	2	2
334	M	25	Japanese	3	2	2	2
441	F	25	Japanese	2	5	2	2
458	F	25	Japanese	4	5	2	2
467	F	25	Japanese	3	6	2	2
475	M	25	Japanese	4	5	2	2
514	F	25	Japanese	4	5	2	2
517	M	25	Japanese	4	6	2	2
523	M	25	Japanese	4	5	2	2
524	F	25	Japanese	5	6	2	2
554	M	25	Japanese	1	7	2	2
562	F	25	Japanese	3	6	2	2
617	F	25	Japanese	1	6	2	2
124	M	26	Japanese	4	5	2	2
302	F	26	Japanese	5	5	2	2
454	F	26	Japanese	2	6	2	2
461	F	26	Japanese	2	2	2	2
566	M	26	Japanese	2	5	2	2
263	M	27	Japanese	4	5	2	2
338	F	27	Japanese	3	8	2	2
623	F	27	Japanese	2	5	2	2
414	F	28	Japanese	1	5	2	2
429	F	28	Japanese	2	5	2	2
482	F	28	Japanese	3	6	2	2
225	M	29	Japanese	5	6	2	2
292	F	29	Japanese	3	5	2	2
308	F	29	Japanese	1	5	2	2
501	F	29	Japanese	1	5	2	2
618	M	29	Japanese	3	6	2	2
239	F	30	Japanese	2	9	2	2
240	M	30	Japanese	6	5	2	2
445	M	31	Japanese	5	8	2	2
460	F	31	Japanese	3	5	2	2
519	F	32	Japanese	4	8	2	2
534	F	32	Japanese	3	6	2	2
193	M	33	Japanese	5	6	2	2
227	M	33	Japanese	4	5	2	2
22	M	34	Japanese	6	6	2	2
290	M	35	Japanese	4	5	2	2
675	M	35	Japanese	5	7	2	2
561	M	40	Japanese	0	5	2	2
174	F	42	Japanese	6	6	2	2
550	M	46	Japanese	2	7	2	2
493	F	47	Japanese	0	2	2	2
656	F	47	Japanese	2	9	2	2
5	F	48	Japanese	4	5	2	2
597	F	50	Japanese	3	7	2	2
568	M	58	Japanese	1	5	2	2
307	F	60	Japanese	0	2	2	2
106	F	62	Japanese	1	9	2	2
434	F	63	Japanese	0	2	2	2
